# Supplementary material for: 2,4-Bis(furan-2-yl)-1,5-dimethyl-3-aza­bicyclo­[3.3.1]nonan-9-one
Source: Acta Crystallogr Sect E Struct Rep Online. 2013 Apr 20;69(Pt 5):o768. doi: 10.1107/S1600536813010180 (PMC3648293; doi:10.1107/S1600536813010180)
Supplement: Supplementary file 1 [file e-69-0o768-sup1.cif]

##############################################################################
#                                                                            #
# This CIF contains the data in a paper accepted for publication in          #
# Acta Crystallographica Section E. It conforms to the requirements of       #
# Notes for Authors for Acta Crystallographica Section E, and has been       #
# peer reviewed under the auspices of the IUCr Commission on Journals.       #
#                                                                            #
# Full details of the Crystallographic Information File format               #
# are given in the paper "The Crystallographic Information File (CIF):       #
# a New Standard Archive File for Crystallography" by S. R. Hall, F. H.      #
# Allen and I. D. Brown [Acta Cryst. (1991), A47, 655-685].                  #
#                                                                            #
# The current version of the core CIF dictionary is obtainable from          #
# ftp://ftp.iucr.org/pub/cif_core.dic.                                       #
#                                                                            #
# Software is freely available for graphical display of the structure(s)     #
# in this CIF. For information consult the CIF software page                 #
# http://www.iucr.org/resources/cif/software.                                #
#                                                                            #
# This file may be used for bona fide research purposes within the           #
# scientific community so long as proper attribution is given to the journal # 
# article from which it was obtained.                                        #
#                                                                            #
##############################################################################
data_I
_audit_creation_method     SHELXL-97
_chemical_name_systematic
;
2,4-Bis(furan-2-yl)-1,5-dimethyl-3-azabicyclo[3.3.1]nonan-9-one
;
_chemical_name_common     ?
_chemical_formula_moiety     'C18 H21 N O3'
_chemical_formula_sum     'C18 H21 N O3'
_chemical_formula_iupac     'C18 H21 N O3'
_chemical_formula_weight     299.36
_chemical_melting_point     ?
_symmetry_cell_setting     monoclinic
_symmetry_space_group_name_H-M     'C 2/c'
_symmetry_space_group_name_Hall     '-C 2yc'
loop_
    _symmetry_equiv_pos_as_xyz
    'x, y, z'
    '-x, y, -z+1/2'
    'x+1/2, y+1/2, z'
    '-x+1/2, y+1/2, -z+1/2'
    '-x, -y, -z'
    'x, -y, z-1/2'
    '-x+1/2, -y+1/2, -z'
    'x+1/2, -y+1/2, z-1/2'
_cell_length_a     21.268(2)
_cell_length_b     6.7031(9)
_cell_length_c     22.303(2)
_cell_angle_alpha     90.00
_cell_angle_beta     92.776(6)
_cell_angle_gamma     90.00
_cell_volume     3175.7(6)
_cell_formula_units_Z     8
_cell_measurement_reflns_used     11487
_cell_measurement_theta_min     1.83
_cell_measurement_theta_max     28.35
_cell_measurement_temperature     293(2)
_exptl_crystal_description     block
_exptl_crystal_colour     brown
_exptl_crystal_size_max     0.30
_exptl_crystal_size_mid     0.25
_exptl_crystal_size_min     0.20
_exptl_crystal_density_diffrn     1.252
_exptl_crystal_density_meas     ?
_exptl_crystal_density_method     'not measured'
_exptl_crystal_F_000     1280
_exptl_absorpt_coefficient_mu     0.085
_exptl_absorpt_correction_type     none
_exptl_absorpt_process_details     ?
_exptl_absorpt_correction_T_min     ?
_exptl_absorpt_correction_T_max     ?
_exptl_special_details
;
;
_diffrn_ambient_temperature     293(2)
_diffrn_radiation_type     MoK\a
_diffrn_radiation_wavelength     0.71073
_diffrn_radiation_source     'fine-focus sealed tube'
_diffrn_radiation_monochromator     graphite
_diffrn_measurement_device_type     'Bruker SMART APEX CCD area-detector'
_diffrn_measurement_device     'CCD area-detector'
_diffrn_measurement_method     '\w scan'
_diffrn_detector_area_resol_mean     ?
_diffrn_reflns_number     11487
_diffrn_reflns_av_R_equivalents     0.0306
_diffrn_reflns_av_sigmaI/netI     0.0269
_diffrn_reflns_theta_min     1.92
_diffrn_reflns_theta_max     25.00
_diffrn_reflns_theta_full     25.00
_diffrn_measured_fraction_theta_max     0.999
_diffrn_measured_fraction_theta_full     0.999
_diffrn_reflns_limit_h_min     -23
_diffrn_reflns_limit_h_max     25
_diffrn_reflns_limit_k_min     -5
_diffrn_reflns_limit_k_max     7
_diffrn_reflns_limit_l_min     -22
_diffrn_reflns_limit_l_max     26
_diffrn_standards_number     ?
_diffrn_standards_interval_count     ?
_diffrn_standards_interval_time     ?
_diffrn_standards_decay_%     ?
_refine_special_details
;
Refinement of <i>F</i>^2^ against ALL reflections. The weighted <i>R</i>-factor
<i>wR</i> and goodness of fit <i>S</i> are based on <i>F</i>^2^, conventional
<i>R</i>-factors <i>R</i> are based on <i>F</i>, with <i>F</i> set to zero for
negative <i>F</i>^2^. The threshold expression of <i>F</i>^2^ >
\s(<i>F</i>^2^) is used only for calculating <i>R</i>-factors(gt) <i>etc</i>.
and is not relevant to the choice of reflections for refinement.
<i>R</i>-factors based on <i>F</i>^2^ are statistically about twice as large
as those based on <i>F</i>, and <i>R</i>- factors based on ALL data will be
even larger.
;
_reflns_number_total     2784
_reflns_number_gt     2127
_reflns_threshold_expression     I>2\s(I)
_refine_ls_structure_factor_coef     Fsqd
_refine_ls_matrix_type     full
_refine_ls_R_factor_all     0.0598
_refine_ls_R_factor_gt     0.0441
_refine_ls_wR_factor_gt     0.1167
_refine_ls_wR_factor_ref     0.1302
_refine_ls_goodness_of_fit_ref     1.045
_refine_ls_restrained_S_all     1.108
_refine_ls_number_reflns     2784
_refine_ls_number_parameters     252
_refine_ls_number_restraints     220
_refine_ls_hydrogen_treatment     mixed
_refine_ls_weighting_scheme     calc
_refine_ls_weighting_details
         'calc w=1/[\s^2^(Fo^2^)+(0.0637P)^2^+1.7182P] where P=(Fo^2^+2Fc^2^)/3'
_atom_sites_solution_hydrogens     geom
_atom_sites_solution_primary     direct
_atom_sites_solution_secondary     difmap
_refine_ls_shift/su_max     0.000
_refine_ls_shift/su_mean     0.000
_refine_diff_density_max     0.192
_refine_diff_density_min     -0.202
_refine_ls_extinction_method     'SHELXL97 (Sheldrick, 2008)'
_refine_ls_extinction_coef     0.0024(5)
_refine_ls_extinction_expression
                                  'Fc^*^=kFc[1+0.001xFc^2^\l^3^/sin(2\q)]^-1/4^'
loop_
    _atom_type_symbol
    _atom_type_description
    _atom_type_scat_dispersion_real
    _atom_type_scat_dispersion_imag
    _atom_type_scat_source
    'C' 'C' 0.0033 0.0016
                         'International Tables Vol C Tables 4.2.6.8 and 6.1.1.4'
    'H' 'H' 0.0000 0.0000
                         'International Tables Vol C Tables 4.2.6.8 and 6.1.1.4'
    'N' 'N' 0.0061 0.0033
                         'International Tables Vol C Tables 4.2.6.8 and 6.1.1.4'
    'O' 'O' 0.0106 0.0060
                         'International Tables Vol C Tables 4.2.6.8 and 6.1.1.4'
_computing_data_collection     'APEX2 (Bruker, 2008)'
_computing_cell_refinement     'SAINT (Bruker, 2008)'
_computing_data_reduction     'SAINT (Bruker, 2008)'
_computing_structure_solution     'SHELXS97 (Sheldrick, 2008)'
_computing_structure_refinement     'SHELXL97 (Sheldrick, 2008)'
_computing_molecular_graphics     'ORTEP-3 for Windows (Farrugia, 2012)'
_computing_publication_material
                            'SHELXL97 (Sheldrick, 2008) and PLATON (Spek, 2009)'
loop_
    _atom_site_type_symbol
    _atom_site_label
    _atom_site_fract_x
    _atom_site_fract_y
    _atom_site_fract_z
    _atom_site_U_iso_or_equiv
    _atom_site_adp_type
    _atom_site_calc_flag
    _atom_site_refinement_flags
    _atom_site_occupancy
    _atom_site_symmetry_multiplicity
    _atom_site_disorder_assembly
    _atom_site_disorder_group
    N N1 0.17290(7) 0.0845(3) 0.13064(7) 0.0446(4) Uani d . 1 1 B .
    H H1 0.1765(10) 0.215(4) 0.1368(9) 0.058(6) Uiso d . 1 1 . .
    C C2 0.23315(8) -0.0076(3) 0.15048(8) 0.0391(4) Uani d . 1 1 . .
    H H2 0.2398 0.0198 0.1935 0.047 Uiso calc R 1 1 . .
    C C3 0.23109(8) -0.2391(3) 0.14260(8) 0.0403(4) Uani d . 1 1 . .
    C C4 0.21984(10) -0.3083(3) 0.07672(8) 0.0506(5) Uani d . 1 1 . .
    H H4A 0.2530 -0.2539 0.0532 0.061 Uiso calc R 1 1 . .
    H H4B 0.2233 -0.4526 0.0755 0.061 Uiso calc R 1 1 . .
    C C5 0.15671(10) -0.2485(3) 0.04728(9) 0.0562(6) Uani d . 1 1 . .
    H H5A 0.1501 -0.3209 0.0098 0.067 Uiso calc R 1 1 . .
    H H5B 0.1573 -0.1072 0.0380 0.067 Uiso calc R 1 1 . .
    C C6 0.10205(10) -0.2917(3) 0.08770(9) 0.0544(5) Uani d . 1 1 . .
    H H6A 0.0942 -0.4342 0.0873 0.065 Uiso calc R 1 1 . .
    H H6B 0.0646 -0.2267 0.0706 0.065 Uiso calc R 1 1 . .
    C C7 0.11233(9) -0.2234(3) 0.15358(8) 0.0455(5) Uani d . 1 1 B .
    C C8 0.17479(9) -0.3139(3) 0.17506(8) 0.0444(5) Uani d . 1 1 . .
    C C9 0.11855(8) 0.0068(3) 0.16110(9) 0.0461(5) Uani d D 1 1 . .
    H H9 0.1259 0.0337 0.2041 0.055 Uiso calc R 1 1 A 1
    C C10 0.29224(10) -0.3283(3) 0.16918(10) 0.0595(6) Uani d . 1 1 . .
    H H10A 0.3007 -0.2761 0.2088 0.089 Uiso calc R 1 1 . .
    H H10B 0.3262 -0.2941 0.1443 0.089 Uiso calc R 1 1 . .
    H H10C 0.2883 -0.4708 0.1711 0.089 Uiso calc R 1 1 . .
    C C11 0.05852(10) -0.2986(4) 0.19039(11) 0.0701(7) Uani d . 1 1 . .
    H H11A 0.0591 -0.4417 0.1914 0.105 Uiso calc R 1 1 B .
    H H11B 0.0191 -0.2537 0.1724 0.105 Uiso calc R 1 1 . .
    H H11C 0.0635 -0.2476 0.2306 0.105 Uiso calc R 1 1 . .
    C C21 0.28552(8) 0.0899(3) 0.11924(8) 0.0418(4) Uani d D 1 1 . .
    C C22 0.34330(9) 0.1509(3) 0.13830(10) 0.0559(5) Uani d D 1 1 . .
    H H22 0.3611 0.1405 0.1771 0.067 Uiso calc R 1 1 . .
    C C23 0.37202(10) 0.2347(3) 0.08755(11) 0.0627(6) Uani d D 1 1 . .
    H H23 0.4122 0.2893 0.0869 0.075 Uiso calc R 1 1 . .
    C C24 0.33033(10) 0.2198(3) 0.04147(11) 0.0616(6) Uani d D 1 1 . .
    H H24 0.3368 0.2637 0.0027 0.074 Uiso calc R 1 1 . .
    O O1 0.17859(7) -0.4444(3) 0.21255(7) 0.0744(5) Uani d . 1 1 . .
    O O2 0.27645(6) 0.1308(2) 0.05925(6) 0.0564(4) Uani d D 1 1 . .
    C C91 0.0595(4) 0.114(2) 0.1410(2) 0.0532(11) Uani d PDU 0.686(6) 1 B 1
    C C92 0.0368(2) 0.1727(7) 0.0867(2) 0.0656(11) Uani d PDU 0.686(6) 1 B 1
    H H92 0.0561 0.1616 0.0503 0.079 Uiso calc PR 0.686(6) 1 B 1
    C C93 -0.0247(4) 0.2576(19) 0.0973(3) 0.0883(17) Uani d PDU 0.686(6) 1 B 1
    H H93 -0.0535 0.3089 0.0686 0.106 Uiso calc PR 0.686(6) 1 B 1
    C C94 -0.03169(18) 0.2467(7) 0.1581(3) 0.0947(15) Uani d PDU 0.686(6) 1 B 1
    H H94 -0.0667 0.2934 0.1772 0.114 Uiso calc PR 0.686(6) 1 B 1
    O O3 0.02057(15) 0.1562(6) 0.18791(19) 0.0811(11) Uani d PDU 0.686(6) 1 B 1
    C C91' 0.0638(9) 0.116(5) 0.1303(6) 0.064(2) Uani d PDU 0.314(6) 1 B 2
    C C92' 0.0621(4) 0.1568(14) 0.0708(4) 0.0480(18) Uani d PDU 0.314(6) 1 B 2
    H H92' 0.0929 0.1318 0.0436 0.058 Uiso calc PR 0.314(6) 1 B 2
    C C93' 0.0022(4) 0.2467(14) 0.0597(5) 0.082(2) Uani d PDU 0.314(6) 1 B 2
    H H93' -0.0137 0.2875 0.0221 0.098 Uiso calc PR 0.314(6) 1 B 2
    C C94' -0.0289(9) 0.265(4) 0.1116(7) 0.082(2) Uani d PDU 0.314(6) 1 B 2
    H H94' -0.0680 0.3245 0.1158 0.099 Uiso calc PR 0.314(6) 1 B 2
    O O3' 0.0093(4) 0.1787(15) 0.1571(5) 0.094(2) Uani d PDU 0.314(6) 1 B 2
loop_
    _atom_site_aniso_label
    _atom_site_aniso_U_11
    _atom_site_aniso_U_22
    _atom_site_aniso_U_33
    _atom_site_aniso_U_12
    _atom_site_aniso_U_13
    _atom_site_aniso_U_23
    N1 0.0369(8) 0.0346(9) 0.0622(10) 0.0025(7) 0.0027(7) 0.0001(7)
    C2 0.0388(9) 0.0386(10) 0.0398(9) 0.0028(8) 0.0001(7) -0.0037(8)
    C3 0.0432(10) 0.0366(10) 0.0414(10) 0.0047(8) 0.0041(8) 0.0007(8)
    C4 0.0621(12) 0.0438(11) 0.0471(11) -0.0023(9) 0.0137(9) -0.0073(9)
    C5 0.0743(14) 0.0538(13) 0.0401(10) -0.0032(11) -0.0026(10) -0.0072(9)
    C6 0.0555(12) 0.0462(12) 0.0607(13) -0.0067(9) -0.0071(10) -0.0054(9)
    C7 0.0431(10) 0.0451(11) 0.0486(11) -0.0034(8) 0.0069(8) 0.0035(8)
    C8 0.0551(11) 0.0418(11) 0.0365(9) 0.0000(8) 0.0039(8) 0.0026(8)
    C9 0.0386(10) 0.0501(12) 0.0499(11) -0.0001(9) 0.0054(8) -0.0064(9)
    C10 0.0556(12) 0.0497(12) 0.0733(14) 0.0126(10) 0.0026(10) 0.0093(11)
    C11 0.0558(13) 0.0720(16) 0.0838(16) -0.0081(11) 0.0176(12) 0.0169(13)
    C21 0.0400(10) 0.0379(10) 0.0473(10) 0.0038(8) 0.0005(8) -0.0019(8)
    C22 0.0410(11) 0.0607(14) 0.0654(13) -0.0006(9) -0.0031(9) -0.0045(11)
    C23 0.0416(11) 0.0576(14) 0.0899(17) -0.0072(10) 0.0141(11) 0.0002(12)
    C24 0.0550(13) 0.0567(14) 0.0746(15) -0.0069(10) 0.0171(11) 0.0122(11)
    O1 0.0700(10) 0.0808(12) 0.0729(10) 0.0022(8) 0.0074(8) 0.0381(9)
    O2 0.0516(8) 0.0614(10) 0.0559(9) -0.0083(7) 0.0004(6) 0.0124(7)
    C91 0.029(2) 0.045(2) 0.086(3) 0.0037(18) 0.0108(19) -0.010(3)
    C92 0.038(2) 0.058(2) 0.098(3) 0.010(2) -0.018(2) 0.007(2)
    C93 0.049(3) 0.076(3) 0.138(4) 0.009(2) -0.016(3) -0.005(4)
    C94 0.0333(18) 0.089(3) 0.162(4) 0.0174(18) 0.000(2) -0.018(3)
    O3 0.0495(16) 0.090(2) 0.105(3) 0.0131(13) 0.0101(16) -0.013(2)
    C91' 0.042(4) 0.058(4) 0.092(4) -0.003(4) 0.017(4) -0.014(4)
    C92' 0.025(3) 0.054(3) 0.064(4) 0.016(3) -0.003(3) 0.004(3)
    C93' 0.057(4) 0.073(4) 0.114(5) 0.004(4) -0.021(4) 0.000(4)
    C94' 0.043(4) 0.072(4) 0.130(5) 0.014(4) -0.009(4) -0.002(5)
    O3' 0.066(4) 0.084(3) 0.133(4) 0.008(3) 0.009(4) -0.007(4)
_geom_special_details
;
All e.s.d.'s (except the e.s.d. in the dihedral angle between two l.s. planes)
are estimated using the full covariance matrix. The cell e.s.d.'s are taken
into account individually in the estimation of e.s.d.'s in distances, angles
and torsion angles; correlations between e.s.d.'s in cell parameters are only
used when they are defined by crystal symmetry. An approximate (isotropic)
treatment of cell e.s.d.'s is used for estimating e.s.d.'s involving l.s.
planes.
;
loop_
    _geom_bond_atom_site_label_1
    _geom_bond_atom_site_label_2
    _geom_bond_site_symmetry_2
    _geom_bond_distance
    _geom_bond_publ_flag
    N1 C9 . 1.464(2) ?
    N1 C2 . 1.471(2) ?
    N1 H1 . 0.89(2) ?
    C2 C21 . 1.493(2) ?
    C2 C3 . 1.562(3) ?
    C2 H2 . 0.9800 ?
    C3 C8 . 1.514(3) ?
    C3 C10 . 1.525(3) ?
    C3 C4 . 1.548(3) ?
    C4 C5 . 1.520(3) ?
    C4 H4A . 0.9700 ?
    C4 H4B . 0.9700 ?
    C5 C6 . 1.533(3) ?
    C5 H5A . 0.9700 ?
    C5 H5B . 0.9700 ?
    C6 C7 . 1.544(3) ?
    C6 H6A . 0.9700 ?
    C6 H6B . 0.9700 ?
    C7 C8 . 1.517(3) ?
    C7 C11 . 1.526(3) ?
    C7 C9 . 1.557(3) ?
    C8 O1 . 1.210(2) ?
    C9 C91 . 1.497(4) ?
    C9 C91' . 1.512(8) ?
    C9 H9 . 0.9800 ?
    C10 H10A . 0.9600 ?
    C10 H10B . 0.9600 ?
    C10 H10C . 0.9600 ?
    C11 H11A . 0.9600 ?
    C11 H11B . 0.9600 ?
    C11 H11C . 0.9600 ?
    C21 C22 . 1.344(3) ?
    C21 O2 . 1.370(2) ?
    C22 C23 . 1.427(3) ?
    C22 H22 . 0.9300 ?
    C23 C24 . 1.328(3) ?
    C23 H23 . 0.9300 ?
    C24 O2 . 1.368(2) ?
    C24 H24 . 0.9300 ?
    C91 C92 . 1.342(5) ?
    C91 O3 . 1.393(4) ?
    C92 C93 . 1.455(7) ?
    C92 H92 . 0.9300 ?
    C93 C94 . 1.373(7) ?
    C93 H93 . 0.9300 ?
    C94 O3 . 1.405(5) ?
    C94 H94 . 0.9300 ?
    C91' C92' . 1.353(8) ?
    C91' O3' . 1.395(8) ?
    C92' C93' . 1.421(7) ?
    C92' H92' . 0.9300 ?
    C93' C94' . 1.366(10) ?
    C93' H93' . 0.9300 ?
    C94' O3' . 1.396(9) ?
    C94' H94' . 0.9300 ?
loop_
    _geom_angle_atom_site_label_1
    _geom_angle_atom_site_label_2
    _geom_angle_atom_site_label_3
    _geom_angle_site_symmetry_1
    _geom_angle_site_symmetry_3
    _geom_angle
    _geom_angle_publ_flag
    C9 N1 C2 . . 114.00(15) ?
    C9 N1 H1 . . 110.0(13) ?
    C2 N1 H1 . . 107.4(14) ?
    N1 C2 C21 . . 109.54(15) ?
    N1 C2 C3 . . 111.35(14) ?
    C21 C2 C3 . . 113.59(14) ?
    N1 C2 H2 . . 107.4 ?
    C21 C2 H2 . . 107.4 ?
    C3 C2 H2 . . 107.4 ?
    C8 C3 C10 . . 111.32(16) ?
    C8 C3 C4 . . 105.37(15) ?
    C10 C3 C4 . . 109.95(16) ?
    C8 C3 C2 . . 107.08(14) ?
    C10 C3 C2 . . 109.08(15) ?
    C4 C3 C2 . . 113.99(15) ?
    C5 C4 C3 . . 115.06(16) ?
    C5 C4 H4A . . 108.5 ?
    C3 C4 H4A . . 108.5 ?
    C5 C4 H4B . . 108.5 ?
    C3 C4 H4B . . 108.5 ?
    H4A C4 H4B . . 107.5 ?
    C4 C5 C6 . . 112.07(17) ?
    C4 C5 H5A . . 109.2 ?
    C6 C5 H5A . . 109.2 ?
    C4 C5 H5B . . 109.2 ?
    C6 C5 H5B . . 109.2 ?
    H5A C5 H5B . . 107.9 ?
    C5 C6 C7 . . 115.29(16) ?
    C5 C6 H6A . . 108.5 ?
    C7 C6 H6A . . 108.5 ?
    C5 C6 H6B . . 108.5 ?
    C7 C6 H6B . . 108.5 ?
    H6A C6 H6B . . 107.5 ?
    C8 C7 C11 . . 111.48(16) ?
    C8 C7 C6 . . 105.26(15) ?
    C11 C7 C6 . . 109.79(17) ?
    C8 C7 C9 . . 107.09(15) ?
    C11 C7 C9 . . 109.36(17) ?
    C6 C7 C9 . . 113.80(16) ?
    O1 C8 C3 . . 122.80(18) ?
    O1 C8 C7 . . 122.38(17) ?
    C3 C8 C7 . . 114.66(15) ?
    N1 C9 C91 . . 111.1(4) ?
    N1 C9 C91' . . 103.0(10) ?
    N1 C9 C7 . . 111.54(15) ?
    C91 C9 C7 . . 112.2(6) ?
    C91' C9 C7 . . 111.8(15) ?
    N1 C9 H9 . . 107.2 ?
    C91 C9 H9 . . 107.2 ?
    C91' C9 H9 . . 116.0 ?
    C7 C9 H9 . . 107.2 ?
    C3 C10 H10A . . 109.5 ?
    C3 C10 H10B . . 109.5 ?
    H10A C10 H10B . . 109.5 ?
    C3 C10 H10C . . 109.5 ?
    H10A C10 H10C . . 109.5 ?
    H10B C10 H10C . . 109.5 ?
    C7 C11 H11A . . 109.5 ?
    C7 C11 H11B . . 109.5 ?
    H11A C11 H11B . . 109.5 ?
    C7 C11 H11C . . 109.5 ?
    H11A C11 H11C . . 109.5 ?
    H11B C11 H11C . . 109.5 ?
    C22 C21 O2 . . 109.35(17) ?
    C22 C21 C2 . . 132.61(18) ?
    O2 C21 C2 . . 118.04(15) ?
    C21 C22 C23 . . 106.79(19) ?
    C21 C22 H22 . . 126.6 ?
    C23 C22 H22 . . 126.6 ?
    C24 C23 C22 . . 106.79(18) ?
    C24 C23 H23 . . 126.6 ?
    C22 C23 H23 . . 126.6 ?
    C23 C24 O2 . . 110.22(19) ?
    C23 C24 H24 . . 124.9 ?
    O2 C24 H24 . . 124.9 ?
    C24 O2 C21 . . 106.86(16) ?
    C92 C91 O3 . . 114.7(3) ?
    C92 C91 C9 . . 132.1(4) ?
    O3 C91 C9 . . 113.2(3) ?
    C91 C92 C93 . . 104.8(4) ?
    C91 C92 H92 . . 127.6 ?
    C93 C92 H92 . . 127.6 ?
    C94 C93 C92 . . 106.3(5) ?
    C94 C93 H93 . . 126.9 ?
    C92 C93 H93 . . 126.9 ?
    C93 C94 O3 . . 111.7(5) ?
    C93 C94 H94 . . 124.2 ?
    O3 C94 H94 . . 124.2 ?
    C91 O3 C94 . . 102.6(4) ?
    C92' C91' O3' . . 112.1(7) ?
    C92' C91' C9 . . 121.8(8) ?
    O3' C91' C9 . . 126.1(8) ?
    C91' C92' C93' . . 103.8(7) ?
    C91' C92' H92' . . 128.1 ?
    C93' C92' H92' . . 128.1 ?
    C94' C93' C92' . . 111.0(10) ?
    C94' C93' H93' . . 124.5 ?
    C92' C93' H93' . . 124.5 ?
    C93' C94' O3' . . 106.8(11) ?
    C93' C94' H94' . . 126.6 ?
    O3' C94' H94' . . 126.6 ?
    C91' O3' C94' . . 106.3(9) ?
loop_
    _geom_torsion_atom_site_label_1
    _geom_torsion_atom_site_label_2
    _geom_torsion_atom_site_label_3
    _geom_torsion_atom_site_label_4
    _geom_torsion_site_symmetry_1
    _geom_torsion_site_symmetry_2
    _geom_torsion_site_symmetry_3
    _geom_torsion_site_symmetry_4
    _geom_torsion
    _geom_torsion_publ_flag
    C9 N1 C2 C21 . . . . -176.84(14) ?
    C9 N1 C2 C3 . . . . 56.7(2) ?
    N1 C2 C3 C8 . . . . -54.15(19) ?
    C21 C2 C3 C8 . . . . -178.38(14) ?
    N1 C2 C3 C10 . . . . -174.73(15) ?
    C21 C2 C3 C10 . . . . 61.0(2) ?
    N1 C2 C3 C4 . . . . 62.0(2) ?
    C21 C2 C3 C4 . . . . -62.3(2) ?
    C8 C3 C4 C5 . . . . 53.4(2) ?
    C10 C3 C4 C5 . . . . 173.44(17) ?
    C2 C3 C4 C5 . . . . -63.7(2) ?
    C3 C4 C5 C6 . . . . -46.9(2) ?
    C4 C5 C6 C7 . . . . 46.7(2) ?
    C5 C6 C7 C8 . . . . -52.7(2) ?
    C5 C6 C7 C11 . . . . -172.77(18) ?
    C5 C6 C7 C9 . . . . 64.3(2) ?
    C10 C3 C8 O1 . . . . -7.6(3) ?
    C4 C3 C8 O1 . . . . 111.5(2) ?
    C2 C3 C8 O1 . . . . -126.8(2) ?
    C10 C3 C8 C7 . . . . 176.76(16) ?
    C4 C3 C8 C7 . . . . -64.1(2) ?
    C2 C3 C8 C7 . . . . 57.6(2) ?
    C11 C7 C8 O1 . . . . 7.1(3) ?
    C6 C7 C8 O1 . . . . -111.9(2) ?
    C9 C7 C8 O1 . . . . 126.7(2) ?
    C11 C7 C8 C3 . . . . -177.27(17) ?
    C6 C7 C8 C3 . . . . 63.8(2) ?
    C9 C7 C8 C3 . . . . -57.7(2) ?
    C2 N1 C9 C91 . . . . 177.1(5) ?
    C2 N1 C9 C91' . . . . -176.8(13) ?
    C2 N1 C9 C7 . . . . -56.8(2) ?
    C8 C7 C9 N1 . . . . 54.4(2) ?
    C11 C7 C9 N1 . . . . 175.29(16) ?
    C6 C7 C9 N1 . . . . -61.5(2) ?
    C8 C7 C9 C91 . . . . 179.8(2) ?
    C11 C7 C9 C91 . . . . -59.3(3) ?
    C6 C7 C9 C91 . . . . 63.9(3) ?
    C8 C7 C9 C91' . . . . 169.1(5) ?
    C11 C7 C9 C91' . . . . -70.0(5) ?
    C6 C7 C9 C91' . . . . 53.2(5) ?
    N1 C2 C21 C22 . . . . 137.4(2) ?
    C3 C2 C21 C22 . . . . -97.4(2) ?
    N1 C2 C21 O2 . . . . -42.4(2) ?
    C3 C2 C21 O2 . . . . 82.80(19) ?
    O2 C21 C22 C23 . . . . 0.1(2) ?
    C2 C21 C22 C23 . . . . -179.75(19) ?
    C21 C22 C23 C24 . . . . 0.1(3) ?
    C22 C23 C24 O2 . . . . -0.2(3) ?
    C23 C24 O2 C21 . . . . 0.3(2) ?
    C22 C21 O2 C24 . . . . -0.2(2) ?
    C2 C21 O2 C24 . . . . 179.64(16) ?
    N1 C9 C91 C92 . . . . 42.8(16) ?
    C91' C9 C91 C92 . . . . 7(11) ?
    C7 C9 C91 C92 . . . . -82.9(14) ?
    N1 C9 C91 O3 . . . . -138.8(8) ?
    C91' C9 C91 O3 . . . . -175(13) ?
    C7 C9 C91 O3 . . . . 95.6(10) ?
    O3 C91 C92 C93 . . . . -2.0(13) ?
    C9 C91 C92 C93 . . . . 176.5(14) ?
    C91 C92 C93 C94 . . . . 1.9(11) ?
    C92 C93 C94 O3 . . . . -1.3(10) ?
    C92 C91 O3 C94 . . . . 1.2(12) ?
    C9 C91 O3 C94 . . . . -177.5(8) ?
    C93 C94 O3 C91 . . . . 0.2(10) ?
    N1 C9 C91' C92' . . . . 37(3) ?
    C91 C9 C91' C92' . . . . -177(15) ?
    C7 C9 C91' C92' . . . . -83(3) ?
    N1 C9 C91' O3' . . . . -146(3) ?
    C91 C9 C91' O3' . . . . 0(9) ?
    C7 C9 C91' O3' . . . . 95(3) ?
    O3' C91' C92' C93' . . . . -1(3) ?
    C9 C91' C92' C93' . . . . 176(3) ?
    C91' C92' C93' C94' . . . . 3(2) ?
    C92' C93' C94' O3' . . . . -3(3) ?
    C92' C91' O3' C94' . . . . 0(3) ?
    C9 C91' O3' C94' . . . . -178(3) ?
    C93' C94' O3' C91' . . . . 2(3) ?
loop_
    _geom_hbond_atom_site_label_D
    _geom_hbond_atom_site_label_H
    _geom_hbond_atom_site_label_A
    _geom_hbond_site_symmetry_A
    _geom_hbond_distance_DH
    _geom_hbond_distance_HA
    _geom_hbond_distance_DA
    _geom_hbond_angle_DHA
    _geom_hbond_publ_flag
    N1 H1 O1 1_565 0.89(2) 2.84(2) 3.647(2) 152.0(13) yes
data_global
_journal_date_recd_electronic     2013-01-12
_journal_date_accepted     2013-04-14
_journal_name_full     'Acta Crystallographica, Section E'
_journal_year     2013
_journal_volume     69
_journal_issue      5
_journal_page_first     o768
_journal_page_last     o768
_journal_paper_category     QO
_journal_paper_doi     10.1107/S1600536813010180
_journal_coeditor_code     AA2083
_publ_contact_author_name     'Dr.R. Hema'
_publ_contact_author_address
;
Department of Physics
Seethalakshmi Ramaswami College (Autonomous)
Tiruchirappalli 620 002
India
;
_publ_contact_author_email     raghema2000@yahoo.co.in
_publ_contact_author_fax     '+91 0431 2704596'
_publ_contact_author_phone     '(0091) 431 2704855'
_publ_section_title
;
2,4-Bis(furan-2-yl)-1,5-dimethyl-3-azabicyclo[3.3.1]nonan-9-one
;
loop_
    _publ_author_name
    _publ_author_footnote
    _publ_author_address
    'Venkateswaramoorthi, R.' .
;         Department of Chemistry
           Annamalai University
           Annamalai Nagar 608 002
           India
;
    'Rizwana Begum, S.' .
;         Department of Physics
           Seethalakshmi Ramaswami College (Autonomous)
           Tiruchirappalli 620 002
           India
;
    'Hema, R.' .
;         Department of Physics
           Seethalakshmi Ramaswami College (Autonomous)
           Tiruchirappalli 620 002
           India
;
    'Krishnasamy, K.' .
;         Department of Chemistry
           Annamalai University
           Annamalai Nagar 608 002
           India
;
    'Anitha, A.G.' .
;         Department of Physics
           Seethalakshmi Ramaswami College (Autonomous)
           Tiruchirappalli 620 002
           India
;
