# Supplementary material for: 2,4-Bis(furan-2-yl)-1,5-dimethyl-3-aza­bicyclo­[3.3.1]nonan-9-one
Source: Acta Crystallogr Sect E Struct Rep Online. 2013 Apr 20;69(Pt 5):o768. doi: 10.1107/S1600536813010180 (PMC3648293; doi:10.1107/S1600536813010180)
Supplement: Supplementary file 2 [file e-69-0o768-Isup2.hkl]

#
# h,k,l, Fc-squared, Fo-squared, sigma(Fo-squared) and status flag
#
data_I
_shelx_title ' ssmci1_0m in C2/c'
_shelx_refln_list_code          4
_shelx_F_calc_maximum      381.97
_exptl_crystal_F_000      1280.00
_reflns_d_resolution_high  0.8410
 
loop_
 _symmetry_equiv_pos_as_xyz
 'x, y, z'
 '-x, y, -z+1/2'
 'x+1/2, y+1/2, z'
 '-x+1/2, y+1/2, -z+1/2'
 '-x, -y, -z'
 'x, -y, z-1/2'
 '-x+1/2, -y+1/2, -z'
 'x+1/2, -y+1/2, z-1/2'
 
_cell_length_a    21.2676
_cell_length_b     6.7031
_cell_length_c    22.3027
_cell_angle_alpha  90.000
_cell_angle_beta   92.776
_cell_angle_gamma  90.000
 
_shelx_F_squared_multiplier     1.000
 
loop_
 _refln_index_h
 _refln_index_k
 _refln_index_l
 _refln_F_squared_calc
 _refln_F_squared_meas
 _refln_F_squared_sigma
 _refln_observed_status
   2   0   0    25813.32    24781.88    422.20 o
   4   0   0     2769.24     2863.60     42.33 o
   6   0   0     7141.40     7113.72    105.00 o
   8   0   0      816.36      932.83     16.77 o
  10   0   0      779.59      943.50     25.01 o
  12   0   0      155.66      188.59      6.82 o
  14   0   0      665.98      632.84     15.11 o
  16   0   0      897.92      791.68     22.64 o
  18   0   0     4760.30     4790.49     87.68 o
  20   0   0     2374.50     2474.89     51.22 o
  22   0   0       85.51       94.70     12.13 o
  24   0   0       66.52       95.89     12.13 o
   1   1   0     2707.85     1747.64     55.30 o
   3   1   0     7106.08     7175.54     78.86 o
   5   1   0     2767.35     2639.60     26.58 o
   7   1   0      979.24      848.36     11.26 o
   9   1   0      117.52      118.30      3.50 o
  11   1   0      140.68      132.81      4.69 o
  13   1   0      343.14      351.59      7.44 o
  15   1   0       26.45       18.43      3.66 o
  17   1   0      500.58      485.26     11.78 o
  19   1   0      131.31      139.72      8.61 o
  21   1   0        0.44       -7.36      4.91 o
  23   1   0      150.22      149.92     11.21 o
  25   1   0       64.53       94.70     10.24 o
   0   2   0    74167.12    70546.32   2113.92 o
   2   2   0     7130.60     6935.31    117.60 o
   4   2   0       40.45       47.71      3.24 o
   6   2   0     1649.97     1647.14     19.51 o
   8   2   0      130.49       78.21      3.35 o
  10   2   0      272.97      271.51      5.28 o
  12   2   0       97.01       82.58      4.03 o
  14   2   0       30.27       17.19      3.57 o
  16   2   0      767.87      757.80     13.70 o
  18   2   0        5.20        3.02      4.97 o
  20   2   0        1.56        5.38      6.05 o
  22   2   0       83.56       88.50     10.80 o
  24   2   0       12.81       22.74      7.27 o
   1   3   0       12.67        4.45      5.40 o
   3   3   0     9520.37     9760.72    165.78 o
   5   3   0      190.21      170.52      6.57 o
   7   3   0       37.15       18.65      3.89 o
   9   3   0      778.52      745.81     15.88 o
  11   3   0      820.68      821.48     11.84 o
  13   3   0      915.88      888.70     15.16 o
  15   3   0      686.44      655.82     12.68 o
  17   3   0      481.44      474.68     17.85 o
  19   3   0        0.47        1.98      5.06 o
  21   3   0       17.02       23.65      7.00 o
  23   3   0        8.71        5.39      6.60 o
   0   4   0     2879.54     3453.02    114.89 o
   2   4   0        3.92       -1.71      2.45 o
   4   4   0      842.29      895.26     19.07 o
   6   4   0       55.96       58.17      5.43 o
   8   4   0     2625.63     2687.42     40.86 o
  10   4   0        4.33       -7.03      5.38 o
  12   4   0        7.16       11.28      6.98 o
  14   4   0     1092.45     1165.06     24.03 o
  16   4   0       56.31       74.14      8.27 o
  18   4   0       25.29       26.92      6.03 o
  20   4   0       89.17      100.82     17.18 o
   1   5   0      159.58      204.44     11.43 o
   3   5   0       28.89       43.59      5.66 o
   5   5   0       49.43       34.46      8.08 o
   7   5   0      150.92      163.52      8.63 o
   9   5   0     2559.66     2711.60     47.22 o
  11   5   0      729.01      727.63     31.39 o
  13   5   0        9.51       11.89      6.64 o
  15   5   0        2.59        5.45      4.95 o
  17   5   0      110.30      127.21      8.79 o
  19   5   0        8.70        1.54      6.15 o
   0   6   0       72.68       68.73      6.36 o
   2   6   0        6.42       -5.09      5.09 o
   4   6   0       81.59       89.10     10.18 o
   6   6   0      153.72      124.74     12.73 o
  10   6   0        1.70       -5.23      7.95 o
  12   6   0       23.31       15.09      9.16 o
  14   6   0       14.04        4.98     10.09 o
  16   6   0        1.79        7.64      5.42 o
   1   7   0      158.45      164.15      8.52 o
   3   7   0        0.00       -1.27      7.64 o
   5   7   0        2.29        5.09      8.91 o
   7   7   0       78.22       73.82     12.73 o
   9   7   0       75.44       91.64     15.27 o
  11   7   0       21.06       11.99     10.36 o
 -25   1   1      155.41      164.09     11.99 o
 -23   1   1        6.46        3.19      5.67 o
 -21   1   1       10.21        5.05      5.38 o
 -19   1   1      692.23      710.23     28.86 o
 -17   1   1     1929.50     1920.75     26.67 o
 -15   1   1      396.70      373.72      8.45 o
 -13   1   1      109.22      124.26      6.86 o
 -11   1   1     1926.28     2139.18     26.28 o
  -9   1   1      330.92      401.65      7.10 o
  -7   1   1       86.80      149.89      3.80 o
  -5   1   1    12641.92    11878.83    103.18 o
  -3   1   1    39542.88    40258.71    412.32 o
  -1   1   1      136.58       98.55      4.41 o
   1   1   1     1651.74     1597.76     28.17 o
   3   1   1    37084.23    37403.70    535.82 o
   5   1   1      983.71     1013.54     11.60 o
   7   1   1     3833.27     3862.90     41.52 o
   9   1   1      118.27      245.44      5.17 o
  11   1   1       82.01      116.22      4.36 o
  13   1   1     2168.95     2180.21     27.13 o
  15   1   1      153.19      151.92      6.57 o
  17   1   1      637.23      604.63     14.04 o
  19   1   1        0.04        0.88      4.42 o
  21   1   1      172.18      188.15     11.76 o
  23   1   1       28.37       31.18      6.36 o
 -24   2   1       13.92       30.91      9.42 o
 -22   2   1      104.65      118.18     20.37 o
 -20   2   1       77.14       91.98     15.22 o
 -18   2   1       52.20       36.89      5.86 o
 -16   2   1        4.99       10.48      4.12 o
 -14   2   1      252.91      292.85      9.01 o
 -12   2   1      680.47      670.43      9.66 o
 -10   2   1     1458.28     1620.72     17.87 o
  -8   2   1    12099.80    13420.41    116.07 o
  -6   2   1     2250.10     2059.10     23.64 o
  -4   2   1     3665.60     3814.68     51.89 o
  -2   2   1     5058.76     4769.50    119.83 o
   0   2   1    73040.88    76570.18   1632.53 o
   2   2   1      238.98      283.29      7.86 o
   4   2   1    13080.41    12476.70    333.78 o
   6   2   1     5468.58     5866.45     78.11 o
   8   2   1      203.81      256.53      5.67 o
  10   2   1     1926.38     2184.39     22.25 o
  12   2   1     1124.37     1119.77     15.09 o
  14   2   1       45.39       46.43      3.99 o
  16   2   1      197.96      206.97      7.57 o
  18   2   1     1437.13     1424.85     24.95 o
  20   2   1      141.26      160.28     10.15 o
  22   2   1        6.10        4.87      7.61 o
  24   2   1       16.74       34.79      8.08 o
 -23   3   1       20.65       24.77      7.37 o
 -21   3   1       21.42       18.81      6.68 o
 -19   3   1       39.43       27.21      6.06 o
 -17   3   1     3181.14     2979.50     44.01 o
 -15   3   1      245.46      268.05      9.68 o
 -13   3   1       44.07       44.35      4.16 o
 -11   3   1      184.73      185.68      4.80 o
  -9   3   1       91.12      101.60      5.54 o
  -7   3   1       44.72       45.57      4.05 o
  -5   3   1    10395.46    10274.41    164.04 o
  -3   3   1      175.13      206.05      8.14 o
  -1   3   1     3068.74     3105.82     71.37 o
   1   3   1    13562.43    14527.99    269.80 o
   3   3   1      901.52      914.10     19.50 o
   5   3   1       15.77       11.30      3.12 o
   7   3   1      105.06       91.82      6.13 o
   9   3   1        2.78        2.89      3.99 o
  11   3   1       24.83       28.78      4.33 o
  13   3   1       43.19       33.05      3.86 o
  15   3   1      252.48      277.97      8.62 o
  17   3   1       59.51       26.95      7.62 o
  19   3   1      290.18      265.61     11.05 o
  21   3   1       37.15       41.15      7.90 o
  23   3   1        0.56       -4.83      6.60 o
 -20   4   1       25.32       24.40      8.98 o
 -18   4   1       28.59       15.10      6.19 o
 -16   4   1      230.83      216.17     11.10 o
 -14   4   1       46.24       55.07      7.48 o
 -12   4   1       39.03       31.35      4.28 o
 -10   4   1      676.98      607.85     16.62 o
  -8   4   1      228.57      242.68     15.74 o
  -6   4   1      594.74      594.11     13.06 o
  -4   4   1      112.97       91.27      9.85 o
  -2   4   1      524.53      509.74     11.66 o
   0   4   1      484.30      436.06     17.94 o
   2   4   1      121.64       89.73      4.30 o
   4   4   1     1867.13     1873.87     28.34 o
   6   4   1      635.36      633.51     13.49 o
   8   4   1      247.12      260.42     15.04 o
  10   4   1      229.19      195.49     14.52 o
  12   4   1       58.31       52.42      7.88 o
  14   4   1      132.44      125.37      6.52 o
  16   4   1        0.10       -0.69      4.61 o
  18   4   1       77.75       70.60      7.63 o
  20   4   1       32.27       45.47     17.82 o
 -19   5   1        0.39       14.21      6.98 o
 -17   5   1      245.65      261.78     21.81 o
 -15   5   1       17.79       27.36      5.66 o
 -13   5   1       43.81       44.85     12.12 o
 -11   5   1        3.41        4.32      7.35 o
  -9   5   1        7.07        6.88      6.49 o
  -7   5   1      286.02      252.51     13.59 o
  -5   5   1      445.27      475.98     16.00 o
  -3   5   1       93.19       92.42      6.72 o
  -1   5   1        6.48       -3.68      8.51 o
   1   5   1     1064.73     1093.93     24.10 o
   3   5   1        2.87       -6.47      4.31 o
   5   5   1      842.91      808.95     22.01 o
   7   5   1      121.67      139.62      8.51 o
   9   5   1      957.32      984.99     26.71 o
  11   5   1       69.34       59.71      7.70 o
  13   5   1       19.14       21.32      6.96 o
  15   5   1      187.86      198.37      8.68 o
  17   5   1        1.36        3.91      6.09 o
  19   5   1        1.10       -2.70      5.93 o
 -16   6   1        1.41       11.16      7.87 o
 -14   6   1      223.03      225.61     10.97 o
 -12   6   1        1.48       13.75     14.00 o
 -10   6   1       22.39       32.53      9.42 o
  -8   6   1        0.57       -9.55      6.36 o
  -6   6   1        1.06       14.00      7.64 o
  -4   6   1        0.86       -2.55      6.36 o
  -2   6   1       45.83       82.73      8.91 o
   0   6   1       24.77       49.64      6.36 o
   2   6   1        1.60        0.00      5.09 o
   4   6   1      217.13      204.94     15.28 o
   6   6   1      330.02      367.91     21.64 o
   8   6   1      438.52      365.38     25.46 o
  10   6   1      128.83      150.88     40.73 o
  12   6   1        2.90       17.70      9.42 o
  14   6   1        0.35      -12.00      8.67 o
  16   6   1       16.48       20.51      5.42 o
 -11   7   1       36.19       39.59     11.01 o
  -9   7   1       27.73       43.27     12.73 o
  -5   7   1        0.42       -8.91      7.64 o
  -3   7   1       75.79       66.34      6.11 o
  -1   7   1       74.14       62.94     19.73 o
   1   7   1      221.92      183.30     14.00 o
   3   7   1       53.93       59.82     10.18 o
   5   7   1        0.17        8.91      8.91 o
   7   7   1        5.12       -3.82      8.91 o
   9   7   1      809.96      854.42     40.75 o
  11   7   1      121.40      130.79     14.67 o
 -24   0   2       70.85      114.47     13.03 o
 -22   0   2      988.60     1062.35     61.13 o
 -20   0   2      135.16      119.82     12.26 o
 -18   0   2     3330.27     3272.71     63.33 o
 -16   0   2    11864.91    11829.42    175.35 o
 -14   0   2     1388.06     1227.30     20.41 o
 -12   0   2      335.36      305.03      9.56 o
 -10   0   2     4251.49     4104.69     76.28 o
  -8   0   2      982.47      863.36     16.13 o
  -6   0   2      168.32      112.31      5.59 o
  -4   0   2     3502.66     4101.85     60.62 o
  -2   0   2    18649.09    19141.87    323.89 o
   2   0   2    47560.19    45073.87    719.89 o
   4   0   2     8731.46     8465.41    119.49 o
   6   0   2      813.97      774.77     13.48 o
   8   0   2     2669.19     2647.28     36.18 o
  10   0   2      612.64      573.83     11.31 o
  12   0   2      153.93      172.17      6.78 o
  14   0   2      469.64      509.60     12.95 o
  16   0   2     1504.14     1569.74     32.84 o
  18   0   2     1718.11     1823.53     46.40 o
  20   0   2       15.45       10.18      8.10 o
  22   0   2      293.71      308.77     24.19 o
  24   0   2        1.02       -5.94     13.36 o
 -25   1   2       16.80       13.03      7.49 o
 -23   1   2        0.34       -2.10      5.38 o
 -21   1   2       41.11       38.79      6.32 o
 -19   1   2      657.84      647.41     14.23 o
 -17   1   2       82.54       61.65      5.91 o
 -15   1   2       53.15       47.29      4.26 o
 -13   1   2      373.79      338.46      7.37 o
 -11   1   2     1302.45     1139.94     15.00 o
  -9   1   2     1134.39     1184.50     15.58 o
  -7   1   2      163.37      182.35      3.65 o
  -5   1   2      620.29      740.00      8.69 o
  -3   1   2       17.27       18.60      1.32 o
  -1   1   2    15569.27    15331.06    185.58 o
   1   1   2    22370.76    21619.01    315.52 o
   3   1   2      187.02      196.78      5.92 o
   5   1   2     1356.80     1159.29     15.82 o
   7   1   2      836.39      772.95      9.58 o
   9   1   2    18698.79    19889.05    189.03 o
  11   1   2     1890.19     1903.29     23.58 o
  13   1   2       64.36       44.88      4.03 o
  15   1   2        1.05        2.30      3.70 o
  17   1   2      165.14      169.57     12.25 o
  19   1   2      898.76      883.72     18.13 o
  21   1   2       40.56       53.97      6.96 o
  23   1   2       15.73       14.64      8.63 o
 -24   2   2      132.33      166.55     19.09 o
 -22   2   2      348.28      386.21     18.12 o
 -20   2   2       22.37       14.67      6.14 o
 -18   2   2       94.83       75.58      7.63 o
 -16   2   2       23.62       22.17      4.29 o
 -14   2   2        5.41        7.93      3.41 o
 -12   2   2       48.02       44.17      3.57 o
 -10   2   2      245.25      220.49      5.27 o
  -8   2   2     1249.27     1246.77     14.94 o
  -6   2   2     2449.62     2319.21     28.85 o
  -4   2   2      254.36      210.63      4.91 o
  -2   2   2     6106.64     5841.39     88.17 o
   0   2   2    10744.92    10780.50    181.69 o
   2   2   2      794.72      761.20     12.75 o
   4   2   2     5042.10     4788.14     82.65 o
   6   2   2      601.85      488.66      9.41 o
   8   2   2     3999.10     4364.23     49.79 o
  10   2   2       19.83       20.10      2.10 o
  12   2   2      967.10      960.04     14.25 o
  14   2   2      241.97      236.32      7.04 o
  16   2   2       16.00       13.25      4.29 o
  18   2   2      630.47      597.19     34.51 o
  20   2   2      341.13      371.41     14.36 o
  22   2   2      110.30      125.20     12.13 o
  24   2   2       16.41       20.01      7.57 o
 -23   3   2       13.26        9.19      9.64 o
 -21   3   2      123.81      130.65     11.89 o
 -19   3   2        2.42        4.13      5.42 o
 -17   3   2      150.20      138.66      7.58 o
 -15   3   2      453.75      463.26     11.20 o
 -13   3   2       16.25        4.26      3.50 o
 -11   3   2      281.54      270.94      6.01 o
  -9   3   2        8.45        9.49      2.08 o
  -7   3   2     2980.97     3018.79     41.14 o
  -5   3   2     1580.45     1406.82     22.83 o
  -3   3   2     2737.23     2758.79     50.32 o
  -1   3   2      581.40      576.27     18.32 o
   1   3   2       37.45       51.99      4.05 o
   3   3   2      317.31      333.37      7.64 o
   5   3   2     2238.83     2126.37     31.24 o
   7   3   2     1500.73     1432.97     68.43 o
   9   3   2     3375.59     3419.02     43.93 o
  11   3   2       55.91       80.08      5.43 o
  13   3   2      160.80      150.58      5.81 o
  15   3   2       46.85       46.73      4.91 o
  17   3   2       19.06       21.97      5.17 o
  19   3   2        7.50        7.42      5.34 o
  21   3   2        0.61        5.37      6.14 o
  23   3   2        2.88       -2.77      6.81 o
 -20   4   2       83.13       89.48     11.75 o
 -18   4   2      151.05      174.80     10.64 o
 -16   4   2      412.10      397.38     12.59 o
 -14   4   2      416.32      385.93     11.60 o
 -12   4   2      104.12      113.72      6.38 o
 -10   4   2     1121.67     1161.16     24.54 o
  -8   4   2     4624.07     4810.64     67.78 o
  -6   4   2      792.01      775.89     18.36 o
  -4   4   2     4525.70     4593.81     87.28 o
  -2   4   2     1525.61     1681.13     29.26 o
   0   4   2        0.06        7.23      2.64 o
   2   4   2       71.98      113.75      6.59 o
   4   4   2      872.77      899.32     17.09 o
   6   4   2     2004.10     2047.67     31.62 o
   8   4   2     3604.39     3584.73     70.99 o
  10   4   2     1305.76     1308.27     26.39 o
  12   4   2     1960.22     1928.49     35.97 o
  14   4   2      289.32      290.54     15.69 o
  16   4   2      310.13      255.63     10.17 o
  18   4   2        4.01        4.57      5.16 o
  20   4   2        0.45        1.97      7.84 o
 -19   5   2       10.06        2.69      9.03 o
 -17   5   2      138.61      140.53     11.52 o
 -15   5   2        4.27        7.99      5.58 o
 -13   5   2      251.61      273.97     11.31 o
 -11   5   2       48.07       44.26     11.21 o
  -9   5   2      325.11      312.36     12.60 o
  -7   5   2     1258.14     1256.35     25.28 o
  -5   5   2        5.13        9.83     10.42 o
  -3   5   2      708.13      730.84     17.13 o
  -1   5   2      937.29     1049.35     25.45 o
   1   5   2      305.96      346.96     20.27 o
   3   5   2       15.24       38.74     18.73 o
   5   5   2       20.12       12.50      5.58 o
   7   5   2      490.38      434.74     26.28 o
   9   5   2     2690.65     2666.42     54.23 o
  11   5   2       69.61       69.77      9.62 o
  13   5   2       40.37       65.82      9.54 o
  15   5   2      193.22      192.70      9.18 o
  17   5   2      152.95      175.70     12.91 o
  19   5   2       14.76       25.11      6.75 o
 -16   6   2       20.01       17.31      6.19 o
 -14   6   2       41.70       47.02      6.58 o
 -12   6   2        2.20        5.12      4.33 o
 -10   6   2      534.80      521.28     21.14 o
  -8   6   2       50.63       42.00     10.18 o
  -6   6   2        5.90       16.55      7.64 o
  -4   6   2      373.14      340.00     16.19 o
  -2   6   2       12.41       10.44      3.52 o
   0   6   2      205.51      242.26     32.46 o
   2   6   2       10.33       18.14      5.79 o
   4   6   2       67.96       64.87      8.67 o
   6   6   2      330.04      330.05     17.40 o
   8   6   2        2.88        4.64     14.00 o
  10   6   2      595.01      597.99     23.36 o
  12   6   2       54.66       59.59     18.46 o
  14   6   2        7.14       -1.09      9.16 o
  16   6   2       16.37       12.38      5.78 o
 -11   7   2        0.15       -8.91     11.45 o
  -9   7   2        3.36        5.09     10.18 o
  -7   7   2        4.17        3.82      8.91 o
  -5   7   2       18.72       11.45      8.91 o
  -3   7   2        3.24        7.00      4.50 o
  -1   7   2       15.63       24.35      4.89 o
   1   7   2        3.10       10.18      7.64 o
   3   7   2       35.66       33.09      8.91 o
   5   7   2      165.07      165.47     16.55 o
   7   7   2       70.26      106.92     15.27 o
   9   7   2       14.57       34.36     12.73 o
  11   7   2       42.94       73.09     12.84 o
 -25   1   3       30.93       28.61     13.94 o
 -23   1   3       33.48       21.56      7.35 o
 -21   1   3      388.35      362.47     15.18 o
 -19   1   3      397.13      464.55     12.02 o
 -17   1   3      305.31      281.58      9.02 o
 -15   1   3     2272.73     2151.34     26.45 o
 -13   1   3     1371.74     1400.25     18.28 o
 -11   1   3       90.27       64.77      3.58 o
  -9   1   3     4688.52     5315.83     53.78 o
  -7   1   3      393.24      320.49      6.16 o
  -5   1   3     2112.45     2118.83     20.12 o
  -3   1   3    48029.74    49084.64    736.02 o
  -1   1   3    11823.51    10891.62    113.73 o
   1   1   3     9795.83     9721.59    124.80 o
   3   1   3    31635.21    31379.13    359.73 o
   5   1   3     5893.43     6366.56     75.88 o
   7   1   3       87.24       87.24      2.69 o
   9   1   3    16500.40    17101.62    162.98 o
  11   1   3     3605.81     3945.20     44.78 o
  13   1   3     1315.65     1183.32     16.36 o
  15   1   3       92.13       87.50      5.04 o
  17   1   3      114.01       89.68      5.69 o
  19   1   3       26.56       25.92      5.55 o
  21   1   3       82.28       82.85      7.42 o
  23   1   3       38.84       42.89      7.14 o
 -24   2   3      185.50      235.20     26.73 o
 -22   2   3       10.60       17.51      7.44 o
 -20   2   3       10.30       10.65      6.40 o
 -18   2   3     3786.36     3676.98     59.98 o
 -16   2   3     1753.35     1733.65     24.23 o
 -14   2   3      746.74      734.16     12.81 o
 -12   2   3        0.66       -2.25      2.70 o
 -10   2   3     1937.03     2262.79     23.18 o
  -8   2   3     2039.24     2068.28     22.88 o
  -6   2   3       85.26       72.64      3.02 o
  -4   2   3     2716.81     2936.75     29.77 o
  -2   2   3      257.62      169.38      6.08 o
   0   2   3    17161.35    17991.05    264.89 o
   2   2   3    10220.77     9603.84    161.93 o
   4   2   3        6.57        1.80      1.68 o
   6   2   3     5700.84     5233.22     68.73 o
   8   2   3     3020.30     3336.42     38.96 o
  10   2   3     1009.56     1072.16     12.83 o
  12   2   3     1356.98     1404.92     20.46 o
  14   2   3       87.29      101.74      4.98 o
  16   2   3       44.96       35.21      5.25 o
  18   2   3       60.85       68.50      6.78 o
  20   2   3       56.82       55.96     10.49 o
  22   2   3        1.43       13.80      6.34 o
  24   2   3       97.84      107.99     11.95 o
 -23   3   3        0.05       -4.97     16.55 o
 -21   3   3       10.12       17.96      8.43 o
 -19   3   3      192.23      190.82     10.72 o
 -17   3   3      200.65      246.64      9.53 o
 -15   3   3      377.04      321.94      9.47 o
 -13   3   3        2.50       10.51      3.52 o
 -11   3   3      694.10      671.13     13.18 o
  -9   3   3      749.28      812.04     12.40 o
  -7   3   3     1958.19     1985.61     26.35 o
  -5   3   3      102.06       87.70      5.14 o
  -3   3   3     3115.60     3059.45     42.79 o
  -1   3   3     8551.64     9354.00    121.80 o
   1   3   3     1311.45     1301.89     25.50 o
   3   3   3    12508.13    12626.12    181.64 o
   5   3   3     2223.65     2108.47     33.84 o
   7   3   3        0.06       -4.19      3.05 o
   9   3   3     1561.74     1590.77     24.62 o
  11   3   3      350.00      292.02      8.90 o
  13   3   3      143.97      174.30      6.08 o
  15   3   3       12.16        3.90      4.05 o
  17   3   3     1041.04     1044.50     19.86 o
  19   3   3      372.71      380.25     18.56 o
  21   3   3        2.24       -0.51      6.21 o
  23   3   3       25.61       37.90      9.00 o
 -20   4   3        0.09        7.00      7.84 o
 -18   4   3       73.19       97.04      9.23 o
 -16   4   3        0.28       -4.02      4.92 o
 -14   4   3        2.91        1.89      4.56 o
 -12   4   3        9.34       14.61      7.07 o
 -10   4   3        9.16       11.23      4.94 o
  -8   4   3      193.57      216.45      8.92 o
  -6   4   3      204.41      204.63      7.35 o
  -4   4   3      155.11      151.42      8.08 o
  -2   4   3      827.02      797.66     21.51 o
   0   4   3      874.34      904.36     15.45 o
   2   4   3       85.69       97.17      6.14 o
   4   4   3     1010.51      933.02     17.57 o
   6   4   3      186.10      178.94      8.24 o
   8   4   3       19.65       28.45      5.21 o
  10   4   3       14.58       14.52      5.62 o
  12   4   3        0.02       -0.94      5.82 o
  14   4   3      251.23      250.84      8.62 o
  16   4   3       88.59       85.06      6.94 o
  18   4   3        6.20        6.59      5.22 o
  20   4   3        6.83        2.55     12.73 o
 -19   5   3       11.59       19.59      7.47 o
 -17   5   3       12.35        8.21      6.74 o
 -15   5   3       30.89       28.15      5.84 o
 -13   5   3       94.26      109.24      7.21 o
 -11   5   3       46.48       37.79      4.83 o
  -9   5   3      220.15      231.47     11.10 o
  -7   5   3       26.42       31.28      6.30 o
  -5   5   3      185.45      167.98     10.83 o
  -3   5   3       40.50       42.11      6.06 o
  -1   5   3      128.87      155.20     11.92 o
   1   5   3        2.24       -1.17      4.86 o
   3   5   3      286.28      297.75     11.90 o
   5   5   3     1113.25     1137.54     22.58 o
   7   5   3       20.62       32.93      6.45 o
   9   5   3      306.54      303.70     15.43 o
  11   5   3       91.50       76.87      9.54 o
  13   5   3      180.48      211.64     15.27 o
  15   5   3       51.53       44.06     11.46 o
  17   5   3        1.70       -2.70      8.06 o
  19   5   3        0.35       -5.96      6.93 o
 -16   6   3        7.25        9.49      6.75 o
 -14   6   3        6.95        8.70      5.27 o
 -12   6   3       28.75       27.71      5.93 o
 -10   6   3       61.25       52.41      5.95 o
  -8   6   3      668.81      678.01     28.65 o
  -6   6   3        3.56       -8.91     16.55 o
  -4   6   3      409.34      404.52     13.58 o
  -2   6   3       69.60       89.30      8.15 o
   0   6   3       20.06        3.90     12.09 o
   2   6   3        5.91       16.97      6.83 o
   4   6   3        4.05        3.02      9.55 o
   6   6   3        5.69        5.91     10.18 o
   8   6   3       74.32       92.30     16.55 o
  10   6   3      471.98      463.07     40.74 o
  12   6   3       28.77       41.00     11.01 o
  14   6   3       53.97       48.25     11.93 o
  16   6   3       11.18       16.80     11.45 o
 -11   7   3       12.67       16.23      6.55 o
  -9   7   3      160.63      203.18     10.79 o
  -7   7   3      151.20      149.28      9.55 o
  -5   7   3       31.63       36.91      6.11 o
  -3   7   3       42.78       63.99      6.71 o
  -1   7   3       75.36       62.20      5.80 o
   1   7   3      161.82      159.11     14.00 o
   3   7   3       73.05       91.64     11.46 o
   5   7   3       21.95        8.91      8.91 o
   7   7   3      186.41      210.03     19.09 o
   9   7   3      146.82      152.74     22.91 o
  11   7   3      140.37      169.80     15.90 o
 -24   0   4       34.95       47.83     24.82 o
 -22   0   4      178.72      186.24     21.00 o
 -20   0   4      146.02      147.78     10.58 o
 -18   0   4     9533.43     9296.46    180.53 o
 -16   0   4     3160.05     3318.01     55.42 o
 -14   0   4        1.28       -5.30      4.28 o
 -12   0   4      503.85      484.39     10.78 o
 -10   0   4      799.38      788.92     14.33 o
  -8   0   4     4172.83     3671.31     49.82 o
  -6   0   4      402.74      579.52     10.50 o
  -4   0   4      241.33      211.62      6.97 o
  -2   0   4     8582.20     8543.78    123.03 o
   0   0   4   145898.25   165766.16   8761.20 o
   2   0   4    20806.56    19607.17    281.36 o
   4   0   4     4512.22     4305.78     75.43 o
   6   0   4     5450.89     4893.51    105.35 o
   8   0   4      402.81      616.25     20.44 o
  10   0   4      450.47      488.73     15.97 o
  12   0   4     2423.11     2570.34     46.40 o
  14   0   4      318.88      363.48     11.76 o
  16   0   4      271.51      229.83     13.50 o
  18   0   4     1728.85     1798.84     45.50 o
  20   0   4      550.31      521.62     21.03 o
  22   0   4       16.59        7.71      9.55 o
  24   0   4      179.50      190.93     15.73 o
 -23   1   4       10.66       14.71      9.17 o
 -21   1   4       88.95      119.58      9.78 o
 -19   1   4      135.88      152.56      7.50 o
 -17   1   4     2304.82     2299.69     33.25 o
 -15   1   4       99.76      129.66      5.63 o
 -13   1   4        1.36       14.72      3.92 o
 -11   1   4      924.83      910.39     13.79 o
  -9   1   4      353.37      319.78      6.17 o
  -7   1   4     7284.47     7855.59     69.65 o
  -5   1   4      442.14      348.88      5.17 o
  -3   1   4      106.07       76.53      2.12 o
  -1   1   4      826.28      859.33      9.36 o
   1   1   4     7948.40     7929.55    101.50 o
   3   1   4     5308.01     5123.28     60.34 o
   5   1   4      381.00      419.11      6.69 o
   7   1   4     4265.34     4629.43     47.98 o
   9   1   4     5169.90     5315.65     55.80 o
  11   1   4       13.43        9.86      2.45 o
  13   1   4      354.35      411.27      8.32 o
  15   1   4      134.87      130.42      6.82 o
  17   1   4      824.31      796.17     17.81 o
  19   1   4      262.85      259.44     10.46 o
  21   1   4       55.67       69.95      7.14 o
  23   1   4        0.07       -4.76      5.16 o
 -24   2   4        3.66        8.04      8.51 o
 -22   2   4        1.58       -7.71      8.68 o
 -20   2   4        0.27       -7.33      5.74 o
 -18   2   4       48.90       33.11      6.45 o
 -16   2   4       46.20       57.72      5.09 o
 -14   2   4      330.26      297.82      7.55 o
 -12   2   4      201.17      209.28      5.80 o
 -10   2   4      143.11      125.43      3.68 o
  -8   2   4     2409.36     2559.76     26.34 o
  -6   2   4       91.36      122.43      3.64 o
  -4   2   4     2190.17     1978.60     22.66 o
  -2   2   4      342.81      265.59      6.13 o
   0   2   4     4125.44     4078.69     85.75 o
   2   2   4     4679.56     4456.75     65.40 o
   4   2   4      668.91      674.06     10.87 o
   6   2   4       87.20       84.49      3.37 o
   8   2   4       39.32       20.71      2.74 o
  10   2   4      370.99      334.89      5.88 o
  12   2   4      578.66      569.13      9.96 o
  14   2   4      181.85      203.47      7.04 o
  16   2   4      145.08      150.54      8.18 o
  18   2   4      806.97      748.98     18.08 o
  20   2   4       16.93       25.66      6.85 o
  22   2   4        0.50        0.00      5.88 o
 -23   3   4       50.02       67.86     20.36 o
 -21   3   4       91.02      107.34     12.48 o
 -19   3   4       27.80       32.85      6.47 o
 -17   3   4       11.16       12.03      4.86 o
 -15   3   4      918.21      826.42     15.53 o
 -13   3   4      251.65      271.53      7.76 o
 -11   3   4      282.90      297.78      8.88 o
  -9   3   4      146.28      180.84      5.71 o
  -7   3   4      206.49      190.23      5.41 o
  -5   3   4      376.90      495.49      7.31 o
  -3   3   4     3102.94     2978.12     33.56 o
  -1   3   4     3116.16     2971.63     47.26 o
   1   3   4     2672.94     2720.72     50.12 o
   3   3   4      604.83      639.36     12.25 o
   5   3   4      588.97      594.71     12.71 o
   7   3   4       88.06      120.69      5.78 o
   9   3   4      160.93      155.51      5.48 o
  11   3   4       47.64       29.68      4.34 o
  13   3   4     1075.32     1099.53     17.30 o
  15   3   4        0.24        1.08      3.82 o
  17   3   4       82.87       43.07      6.20 o
  19   3   4      113.56      130.91      8.29 o
  21   3   4       62.10       86.07      9.49 o
 -20   4   4      171.80      172.21     14.35 o
 -18   4   4       26.47       10.46      6.83 o
 -16   4   4      158.60      135.10     10.55 o
 -14   4   4     1083.81     1078.66     24.00 o
 -12   4   4      200.67      207.12      8.65 o
 -10   4   4      341.42      311.52      9.56 o
  -8   4   4     2897.64     3026.84     36.19 o
  -6   4   4     2968.77     2992.03     38.55 o
  -4   4   4      190.25      188.45      4.79 o
  -2   4   4      590.90      519.33     10.42 o
   0   4   4      110.83      159.21      6.68 o
   2   4   4      431.28      461.38     10.22 o
   4   4   4       82.52       71.31      7.36 o
   6   4   4       95.65      104.46      6.52 o
   8   4   4     2052.70     2064.03     32.68 o
  10   4   4       10.52       20.59      5.02 o
  12   4   4      365.15      389.26     15.35 o
  14   4   4        7.73        0.59      5.51 o
  16   4   4      147.24      147.47      7.92 o
  18   4   4      423.47      363.67     16.90 o
  20   4   4       77.15       73.89     10.82 o
 -19   5   4       17.76       30.70      9.56 o
 -17   5   4      146.43      149.27     11.92 o
 -15   5   4       48.20       51.11      6.74 o
 -13   5   4        1.83        0.16      4.78 o
 -11   5   4       27.39       23.73      4.81 o
  -9   5   4     1321.34     1383.00     23.74 o
  -7   5   4     2476.36     2355.72     40.15 o
  -5   5   4      213.06      225.73      8.28 o
  -3   5   4      198.64      225.69      9.13 o
  -1   5   4       65.29       48.91      6.73 o
   1   5   4      239.36      241.11     15.78 o
   3   5   4      167.17      145.97     10.79 o
   5   5   4       39.61       37.00      7.30 o
   7   5   4     1277.55     1287.99     29.99 o
   9   5   4      381.25      331.50     20.47 o
  11   5   4     1429.58     1353.62     33.48 o
  13   5   4        2.50        7.38     11.45 o
  15   5   4       90.96      110.13     32.46 o
  17   5   4       22.68       33.30      6.27 o
  19   5   4        8.10        2.42      8.27 o
 -16   6   4        3.10        4.01      6.09 o
 -14   6   4       77.86      110.26      8.71 o
 -12   6   4       51.05       51.20      6.38 o
 -10   6   4       48.73       41.18      5.60 o
  -8   6   4      103.20      129.37      9.41 o
  -6   6   4       47.79       37.42      5.00 o
  -4   6   4        1.33        1.49      3.87 o
  -2   6   4        7.44        4.78      4.13 o
   0   6   4       27.17       53.95     15.27 o
   2   6   4        6.46        8.37     15.27 o
   4   6   4       36.03       32.70      7.70 o
   6   6   4      138.62      126.30     10.08 o
   8   6   4       19.20       10.58      7.70 o
  10   6   4        1.14        2.29      8.47 o
  12   6   4        3.70        7.45      9.16 o
  14   6   4       48.89       48.60     11.93 o
  16   6   4       20.97       24.08     11.60 o
 -11   7   4      247.93      223.01     12.48 o
  -9   7   4      425.20      441.84     16.47 o
  -7   7   4        0.03        0.10      5.40 o
  -5   7   4      104.46       78.92     10.18 o
  -3   7   4      119.06      131.10     11.46 o
  -1   7   4        1.09       -3.25      5.09 o
   1   7   4        0.89       14.00      7.64 o
   3   7   4       17.22       24.18      8.91 o
   5   7   4       22.78       19.09     10.18 o
   7   7   4      355.07      420.10     26.73 o
   9   7   4      115.20      127.28     22.91 o
  11   7   4       14.92       23.93     10.59 o
 -23   1   5      231.95      259.18     16.62 o
 -21   1   5       83.02       94.93      9.29 o
 -19   1   5       72.82       74.49      6.18 o
 -17   1   5      151.31      141.66      7.36 o
 -15   1   5      583.85      572.38     10.97 o
 -13   1   5     2628.06     2657.59     43.83 o
 -11   1   5     1384.25     1547.65     22.93 o
  -9   1   5       22.72       -0.12      2.22 o
  -7   1   5     3468.96     3484.49     32.64 o
  -5   1   5    10604.13     9783.70     82.23 o
  -3   1   5     4682.88     4983.81     42.47 o
  -1   1   5      316.60      454.52      6.03 o
   1   1   5    19350.38    18517.84    195.66 o
   3   1   5     1541.45     1302.62     16.36 o
   5   1   5     1552.96     1248.73     28.86 o
   7   1   5     1074.68     1224.68     15.26 o
   9   1   5     1733.41     1892.61     24.83 o
  11   1   5     1013.87     1072.71     17.21 o
  13   1   5     1156.22     1225.89     17.67 o
  15   1   5      808.73      775.50     15.17 o
  17   1   5      178.88      153.65      7.94 o
  19   1   5       14.32       31.88      5.77 o
  21   1   5      266.24      247.77     10.85 o
  23   1   5        9.75        9.34      6.02 o
 -24   2   5       62.06       82.95     11.60 o
 -22   2   5      137.74      147.96     11.16 o
 -20   2   5      135.01      150.83     10.15 o
 -18   2   5      130.03      143.80      7.86 o
 -16   2   5      286.05      225.92     10.44 o
 -14   2   5      173.88      138.41      5.63 o
 -12   2   5      358.85      397.73      7.89 o
 -10   2   5       89.78       96.03      3.47 o
  -8   2   5      530.07      656.01      8.51 o
  -6   2   5     5904.48     5873.15     55.98 o
  -4   2   5     2796.10     3141.42     32.75 o
  -2   2   5     1206.25     1016.95     12.76 o
   0   2   5     1737.90     1653.93     27.32 o
   2   2   5      389.07      395.11      9.93 o
   4   2   5        7.45       14.05      2.48 o
   6   2   5     2524.36     2648.91     33.35 o
   8   2   5     2701.44     2667.03     32.99 o
  10   2   5      266.74      226.88      5.46 o
  12   2   5      340.59      341.68      7.47 o
  14   2   5        2.38        2.67      2.99 o
  16   2   5        0.70       -0.68      3.90 o
  18   2   5       50.98       76.16      6.78 o
  20   2   5       13.11       24.78      7.61 o
  22   2   5      107.78      119.74      9.78 o
 -23   3   5       14.34       13.28     14.00 o
 -21   3   5       33.49       58.20     11.54 o
 -19   3   5      130.72      146.54     13.41 o
 -17   3   5     2669.94     2508.12     44.17 o
 -15   3   5      145.55      130.21     12.05 o
 -13   3   5      335.47      353.07     11.16 o
 -11   3   5        1.24       -5.67      3.78 o
  -9   3   5     1384.04     1406.14     20.17 o
  -7   3   5     3135.02     3291.00     39.73 o
  -5   3   5        0.02        4.13      2.00 o
  -3   3   5      811.50      746.15     13.95 o
  -1   3   5     1573.80     1512.70     42.00 o
   1   3   5     3074.87     3553.83     55.07 o
   3   3   5     1074.79     1181.46     19.91 o
   5   3   5      191.61      187.57      6.46 o
   7   3   5        1.29        1.03      2.47 o
   9   3   5        2.79       -0.68      3.24 o
  11   3   5       52.78       79.24      7.35 o
  13   3   5      397.47      375.33      8.96 o
  15   3   5       49.52       69.40      6.01 o
  17   3   5      310.34      267.04     16.72 o
  19   3   5       17.44       20.68      5.66 o
  21   3   5        0.01       12.84      6.60 o
 -20   4   5       49.42       39.00      9.64 o
 -18   4   5        0.69        0.69      7.94 o
 -16   4   5        0.01       -7.99      5.33 o
 -14   4   5       41.86       26.06      5.35 o
 -12   4   5        1.66       -3.48      4.48 o
 -10   4   5      247.22      237.44      8.13 o
  -8   4   5      353.77      310.55      8.41 o
  -6   4   5       44.49       51.90      3.23 o
  -4   4   5      455.22      453.51      9.71 o
  -2   4   5        5.59       11.94      4.89 o
   0   4   5      280.40      346.29     12.70 o
   2   4   5      331.55      323.00      8.18 o
   4   4   5       10.88        6.44      3.28 o
   6   4   5     1301.26     1333.11     24.50 o
   8   4   5     1286.65     1248.05     22.36 o
  10   4   5      261.83      248.14     10.37 o
  12   4   5      158.00      172.43      9.48 o
  14   4   5       21.40       32.94      9.92 o
  16   4   5       16.47       28.41      5.38 o
  18   4   5      640.87      719.35     60.91 o
  20   4   5       53.44       65.87     26.73 o
 -19   5   5       14.07        9.62      7.47 o
 -17   5   5      157.01      159.93     18.11 o
 -15   5   5        0.43        2.39      5.63 o
 -13   5   5       77.02       72.52      6.93 o
 -11   5   5      214.39      214.36     15.98 o
  -9   5   5     2249.85     2187.05     38.19 o
  -7   5   5      865.56      839.49     19.02 o
  -5   5   5       58.35       62.80      5.38 o
  -3   5   5      310.92      311.05      9.62 o
  -1   5   5       78.09       58.96      6.59 o
   1   5   5      183.08      185.27     10.91 o
   3   5   5      375.69      379.18     12.52 o
   5   5   5      547.75      508.20     18.84 o
   7   5   5     1101.15     1216.50     29.36 o
   9   5   5     2305.26     2323.76     53.72 o
  11   5   5      346.11      392.52     16.78 o
  13   5   5       41.99       59.42     10.69 o
  15   5   5       96.60      114.62     17.82 o
  17   5   5        0.58       -7.31      5.23 o
 -16   6   5        9.42        6.44     10.82 o
 -14   6   5       52.72       52.38     12.95 o
 -12   6   5       52.17       37.05      8.86 o
 -10   6   5      106.56      129.29      7.80 o
  -8   6   5       82.78      101.01     11.89 o
  -6   6   5        9.91        6.83      4.69 o
  -4   6   5       78.16       76.74      6.02 o
  -2   6   5        5.98        2.59      3.85 o
   0   6   5      309.05      261.61     14.25 o
   2   6   5        0.31        2.55      6.83 o
   4   6   5       38.49       46.34     23.55 o
   6   6   5       19.84       15.55      7.05 o
   8   6   5      203.92      186.89     17.82 o
  10   6   5      174.55      226.57     24.18 o
  12   6   5        3.14       16.32     10.09 o
  14   6   5      109.12      151.36     38.82 o
 -11   7   5        0.01       -5.09      6.35 o
  -9   7   5      585.17      671.05     21.71 o
  -7   7   5      206.28      215.02     11.60 o
  -5   7   5        0.08        3.82      5.40 o
  -3   7   5        6.69        9.55      5.73 o
  -1   7   5       28.53       20.54      5.18 o
   1   7   5       83.69       73.82     11.46 o
   3   7   5       26.55       21.64     10.18 o
   5   7   5        6.71        2.55      8.91 o
   7   7   5        8.52       12.73     11.45 o
   9   7   5      485.17      540.82     24.65 o
 -24   0   6       45.18       45.45     10.69 o
 -22   0   6      319.41      384.34     19.34 o
 -20   0   6       17.99       26.19     10.18 o
 -18   0   6       84.64       66.32      8.65 o
 -16   0   6     4013.41     4098.44     74.74 o
 -14   0   6      793.41      920.00     20.18 o
 -12   0   6     1392.27     1552.85     24.90 o
 -10   0   6      693.05      715.29     13.90 o
  -8   0   6     6614.22     7437.01     89.69 o
  -6   0   6     4418.39     4330.73     57.89 o
  -4   0   6       77.75       42.08      3.32 o
  -2   0   6      439.93      333.46      6.64 o
   0   0   6     8813.23     7224.95    104.71 o
   2   0   6     4007.12     4245.09     70.92 o
   4   0   6      237.69      197.24      6.10 o
   6   0   6     1626.94     1573.36     34.28 o
   8   0   6     7693.42     7736.63    129.61 o
  10   0   6        1.90       24.39      4.50 o
  12   0   6        0.26        5.81      4.37 o
  14   0   6      182.44      193.14      8.02 o
  16   0   6      268.19      261.87     14.40 o
  18   0   6     1226.86     1128.64     32.43 o
  20   0   6      103.18       90.28     10.80 o
  22   0   6      137.69      138.67     13.03 o
  24   0   6        2.42       -8.91      8.10 o
 -23   1   6        2.32       14.95      7.08 o
 -21   1   6       38.35       57.40     14.97 o
 -19   1   6      293.76      302.49     10.07 o
 -17   1   6      563.18      562.43     16.74 o
 -15   1   6      122.92      111.81      6.99 o
 -13   1   6       25.14       21.89      3.26 o
 -11   1   6        0.87        0.21      2.35 o
  -9   1   6    13024.04    13871.93    132.00 o
  -7   1   6     9164.71     9505.22     88.03 o
  -5   1   6     3163.85     3149.09     28.01 o
  -3   1   6     1564.57     1701.44     15.79 o
  -1   1   6     2857.57     3092.32     28.42 o
   1   1   6    23319.65    22775.17    240.01 o
   3   1   6     3214.57     3271.77     42.56 o
   5   1   6        0.50        5.51      1.41 o
   7   1   6      287.49      251.00      5.86 o
   9   1   6     2544.86     2754.69     34.68 o
  11   1   6     2129.26     2134.32     30.10 o
  13   1   6      194.61      197.82      7.13 o
  15   1   6      558.93      518.83     17.63 o
  17   1   6       84.24       85.65      6.78 o
  19   1   6      148.66      162.89      8.88 o
  21   1   6       61.58       88.83      7.90 o
  23   1   6        5.52        1.27      5.73 o
 -24   2   6       51.61       48.68     10.69 o
 -22   2   6        5.26       -6.32      8.99 o
 -20   2   6      105.93       98.10      9.08 o
 -18   2   6       19.45       16.11      5.31 o
 -16   2   6       25.14       33.91      5.05 o
 -14   2   6        5.65        3.73      3.31 o
 -12   2   6        0.09        6.41      2.91 o
 -10   2   6       44.91       52.52      2.89 o
  -8   2   6        4.53        1.47      1.92 o
  -6   2   6     1855.83     2015.91     21.27 o
  -4   2   6     4445.05     4255.18     41.03 o
  -2   2   6       69.14       43.42      2.09 o
   0   2   6     1516.14     1632.44     24.91 o
   2   2   6      109.04      144.31      4.29 o
   4   2   6      514.29      515.32      8.87 o
   6   2   6     1430.14     1445.92     21.60 o
   8   2   6     6683.41     6908.64     89.10 o
  10   2   6        0.52       -2.56      1.71 o
  12   2   6      728.12      731.82     18.93 o
  14   2   6       48.71       58.00      5.41 o
  16   2   6      129.10      135.53     11.94 o
  18   2   6        5.07       -2.32      4.94 o
  20   2   6        9.89       14.88      6.10 o
  22   2   6       34.43       33.52      7.35 o
 -21   3   6      231.84      253.45     17.12 o
 -19   3   6      197.71      151.32     16.55 o
 -17   3   6      294.88      260.47     11.87 o
 -15   3   6       57.35       80.68      7.04 o
 -13   3   6      275.24      261.59      8.68 o
 -11   3   6      160.11      152.68      6.40 o
  -9   3   6     2918.76     2940.32     33.89 o
  -7   3   6      615.15      598.04     10.80 o
  -5   3   6      979.31      904.34     13.23 o
  -3   3   6      308.51      344.24      7.42 o
  -1   3   6      161.59      119.90      5.87 o
   1   3   6      204.22      212.27      9.92 o
   3   3   6      946.06      882.80     16.83 o
   5   3   6      284.50      262.31     14.69 o
   7   3   6      208.79      253.37      7.14 o
   9   3   6     2063.38     2066.26     26.32 o
  11   3   6       38.65       44.15      4.78 o
  13   3   6      103.16       98.67      5.56 o
  15   3   6       30.79       19.01      4.05 o
  17   3   6      222.03      223.37     11.11 o
  19   3   6       30.17       40.60      7.27 o
  21   3   6       53.14       64.34      9.43 o
 -20   4   6       51.57       46.73     10.59 o
 -18   4   6      101.94      102.69     22.40 o
 -16   4   6        3.56        1.85      5.32 o
 -14   4   6      498.73      458.79     23.43 o
 -12   4   6      222.32      177.52     10.11 o
 -10   4   6      215.24      219.09      7.94 o
  -8   4   6      838.85      826.97     14.94 o
  -6   4   6      330.85      371.98      8.45 o
  -4   4   6      894.41      914.70     16.08 o
  -2   4   6      511.80      505.55     15.60 o
   0   4   6      269.31      305.46     11.78 o
   2   4   6     1271.99     1192.73     31.08 o
   4   4   6       39.48       37.06      3.45 o
   6   4   6     1331.34     1321.03     24.03 o
   8   4   6       24.87       31.06      5.26 o
  10   4   6      140.87      134.27      8.09 o
  12   4   6       73.92       72.96      8.33 o
  14   4   6       12.02       15.34      4.43 o
  16   4   6       10.26       11.30      5.28 o
  18   4   6       89.56       93.99     11.46 o
  20   4   6       91.27      104.76     31.18 o
 -19   5   6        5.58       -9.88      6.59 o
 -17   5   6        2.27        3.84      6.47 o
 -15   5   6       50.84       44.37      7.56 o
 -13   5   6        2.51        0.41      9.37 o
 -11   5   6      395.00      377.01     14.70 o
  -9   5   6     1216.43     1266.86     49.64 o
  -7   5   6      438.14      415.22     15.25 o
  -5   5   6      758.98      687.96     16.55 o
  -3   5   6       38.91       30.32      4.56 o
  -1   5   6      148.53      146.85     15.49 o
   1   5   6       44.78       40.79      8.41 o
   3   5   6      244.20      253.39     15.43 o
   5   5   6        2.54        5.48      6.18 o
   7   5   6      355.25      319.77     26.35 o
   9   5   6     3216.22     3233.26     63.02 o
  11   5   6        8.39        4.82      8.23 o
  13   5   6       54.80       38.18     10.36 o
  15   5   6       24.94       27.15     12.73 o
  17   5   6       15.98       12.86      5.38 o
 -14   6   6       15.94        3.33     10.68 o
 -12   6   6       10.90       11.33      5.97 o
 -10   6   6       79.39       88.60      7.87 o
  -8   6   6      155.35      156.42      9.49 o
  -6   6   6       93.61       93.85      7.26 o
  -4   6   6       79.55       84.67      9.30 o
  -2   6   6        4.69       -1.91      6.45 o
   0   6   6      361.35      390.66     21.01 o
   2   6   6      150.88      163.93     17.18 o
   4   6   6       29.34       16.04     10.18 o
   6   6   6      183.81      165.27     11.20 o
   8   6   6        6.85       -4.12      6.70 o
  10   6   6      372.51      352.63     29.28 o
  12   6   6        1.64       10.02      9.64 o
  14   6   6        0.09        3.32     10.09 o
  -9   7   6       12.03       16.23      7.03 o
  -7   7   6        0.00        5.45      6.36 o
  -5   7   6      110.75      102.86      8.51 o
  -3   7   6        0.76       -0.64      5.40 o
  -1   7   6       14.59       25.92      5.73 o
   1   7   6      247.56      232.95     17.82 o
   3   7   6       75.58       64.91     12.73 o
   5   7   6        1.83        6.36     10.18 o
   7   7   6       40.00       49.23     11.01 o
   9   7   6       11.76      -10.91      9.16 o
 -23   1   7       19.87       39.74      8.31 o
 -21   1   7      234.49      244.57     38.82 o
 -19   1   7        0.00        3.52      4.52 o
 -17   1   7      408.97      409.65     12.77 o
 -15   1   7      433.81      505.42     11.90 o
 -13   1   7      248.12      253.03      9.08 o
 -11   1   7     1408.58     1299.94     18.77 o
  -9   1   7    16946.93    17587.59    158.94 o
  -7   1   7     5276.69     5935.12     55.47 o
  -5   1   7      321.92      327.70      5.47 o
  -3   1   7      801.21      668.01      7.15 o
  -1   1   7     1472.73     1544.26     14.63 o
   1   1   7      395.84      492.38      7.58 o
   3   1   7     4279.74     3933.03     63.99 o
   5   1   7     2974.28     2746.14     33.41 o
   7   1   7      697.46      710.50     10.37 o
   9   1   7     1659.08     1569.98     19.86 o
  11   1   7     1937.63     2048.58     32.31 o
  13   1   7        2.05       -0.88      3.36 o
  15   1   7     1083.56     1022.35     17.84 o
  17   1   7      634.07      586.54     15.26 o
  19   1   7        9.10       13.09      5.23 o
  21   1   7      510.61      468.21     14.93 o
  23   1   7       14.33       14.57      6.42 o
 -22   2   7        0.04        3.59      7.16 o
 -20   2   7       11.50       10.18      6.81 o
 -18   2   7      335.00      328.69     11.14 o
 -16   2   7       75.77       65.10      6.46 o
 -14   2   7       97.61      105.97      5.79 o
 -12   2   7      258.41      252.94      6.88 o
 -10   2   7      150.51      138.29      4.54 o
  -8   2   7        5.06        2.07      1.79 o
  -6   2   7      437.09      460.52      7.67 o
  -4   2   7      658.05      652.24      9.05 o
  -2   2   7     1446.07     1578.16     17.91 o
   0   2   7     1084.86      872.53     10.20 o
   2   2   7      562.78      667.67     11.31 o
   4   2   7     1280.99     1295.53     17.94 o
   6   2   7       83.98       62.01      3.61 o
   8   2   7       22.76       31.08      2.34 o
  10   2   7       83.37       83.00      3.34 o
  12   2   7       54.96       36.69      4.94 o
  14   2   7        3.51        7.39      4.78 o
  16   2   7        0.03       -3.65      4.54 o
  18   2   7      225.99      197.26      9.28 o
  20   2   7       26.31       16.59      6.10 o
  22   2   7        5.19       12.42      6.83 o
 -21   3   7        0.66        4.28     14.64 o
 -19   3   7       27.35       10.91      8.67 o
 -17   3   7       15.36       29.44      7.18 o
 -15   3   7      295.18      291.12     17.78 o
 -13   3   7       62.68       61.94      5.80 o
 -11   3   7       48.76       63.54      4.97 o
  -9   3   7      150.50      146.46      6.67 o
  -7   3   7      230.68      216.21     10.27 o
  -5   3   7     2136.42     2150.96     25.02 o
  -3   3   7      360.26      320.51      7.26 o
  -1   3   7     1120.01     1204.57     29.06 o
   1   3   7     4240.26     4347.66     79.48 o
   3   3   7        0.03       -0.74      2.78 o
   5   3   7       28.09       38.10      4.47 o
   7   3   7      665.90      581.56     11.54 o
   9   3   7      212.92      177.04      6.40 o
  11   3   7       33.19       58.15      5.85 o
  13   3   7      104.98      111.64      6.23 o
  15   3   7      696.84      650.72     16.36 o
  17   3   7       12.69       16.35      6.14 o
  19   3   7      390.58      404.18     15.07 o
  21   3   7      237.79      227.29     13.07 o
 -20   4   7        2.08       -8.02      7.84 o
 -18   4   7        0.28       -2.16      6.47 o
 -16   4   7       98.95       91.82      8.57 o
 -14   4   7       15.41       21.20      6.01 o
 -12   4   7       20.77       13.21      5.49 o
 -10   4   7       16.81       19.35      5.43 o
  -8   4   7     1105.42     1053.92     19.36 o
  -6   4   7      998.21      953.88     16.71 o
  -4   4   7     1140.64     1105.27     18.90 o
  -2   4   7       30.63       47.47      2.89 o
   0   4   7     1682.30     1628.41     29.63 o
   2   4   7     1605.84     1647.86     30.51 o
   4   4   7        1.85       -0.08      3.86 o
   6   4   7      507.01      465.28     16.16 o
   8   4   7      524.34      500.06     16.96 o
  10   4   7       22.34       14.48     10.99 o
  12   4   7      120.71      151.82     20.37 o
  14   4   7        5.74        6.71      5.48 o
  16   4   7       74.02       54.52      6.99 o
  18   4   7      158.30      165.91     12.91 o
  20   4   7      217.61      223.39     23.55 o
 -17   5   7       19.38       21.14     10.02 o
 -15   5   7       35.46       23.86      7.42 o
 -13   5   7       66.48       88.33     15.76 o
 -11   5   7       72.14       70.34      7.90 o
  -9   5   7      423.12      439.06     13.01 o
  -7   5   7      828.68      824.78     21.14 o
  -5   5   7      172.38      175.83     10.79 o
  -3   5   7       73.77       61.19      8.30 o
  -1   5   7      192.64      214.26     16.30 o
   1   5   7        3.34       -6.29      4.70 o
   3   5   7        0.82       -3.02      5.48 o
   5   5   7      137.55      127.88     10.09 o
   7   5   7      126.02      134.48     16.70 o
   9   5   7       44.23       48.14      8.61 o
  11   5   7       13.24       18.55      9.16 o
  13   5   7        7.04       24.59      9.42 o
  15   5   7       18.40       -4.28      9.42 o
  17   5   7        6.28       15.31      6.27 o
 -14   6   7        0.23        2.17      6.81 o
 -12   6   7        0.03        4.73      6.05 o
 -10   6   7        0.53       -5.04      5.71 o
  -8   6   7     1259.11     1227.72     29.10 o
  -6   6   7      762.65      808.20     21.36 o
  -4   6   7        1.12        1.53      4.69 o
  -2   6   7      183.17      173.81     11.27 o
   0   6   7       29.73       56.10     10.82 o
   2   6   7      259.74      233.34     15.04 o
   4   6   7        0.45       -7.83      5.79 o
   6   6   7        0.25        8.77      6.74 o
   8   6   7        5.70       -5.09      9.55 o
  10   6   7      122.14       82.73     17.82 o
  12   6   7       93.29       72.31     12.84 o
  14   6   7       11.79       27.12     13.36 o
  -9   7   7        2.11        6.14      7.61 o
  -7   7   7      154.03      172.79     11.22 o
  -5   7   7        3.03       12.73     11.45 o
  -3   7   7       17.83       -1.27      7.64 o
  -1   7   7       11.14       22.79      5.18 o
   1   7   7       42.80       53.46     11.46 o
   3   7   7       48.50       42.00     11.46 o
   5   7   7        0.72      -13.36      8.91 o
   7   7   7       91.75       89.87     12.84 o
   9   7   7       51.18       59.72     12.22 o
 -24   0   8       28.71       13.27      9.42 o
 -22   0   8       18.44        9.98      8.51 o
 -20   0   8      112.12      121.60     12.13 o
 -18   0   8     1077.19     1112.87     28.66 o
 -16   0   8      139.15      116.67      9.40 o
 -14   0   8      245.96      237.39     11.73 o
 -12   0   8        0.06       -2.85      3.91 o
 -10   0   8     2077.42     2403.04     35.70 o
  -8   0   8      298.00      336.21      8.62 o
  -6   0   8     3489.67     3320.37    112.62 o
  -4   0   8       17.28       19.30      2.68 o
  -2   0   8       53.75       38.54      3.28 o
   0   0   8    17178.75    16345.87    206.98 o
   2   0   8      920.43     1041.65     20.53 o
   4   0   8     3331.12     3247.01     55.53 o
   6   0   8     3848.83     3798.87     77.77 o
   8   0   8       18.87       26.14      5.73 o
  10   0   8     3996.84     3772.30     79.06 o
  12   0   8     1105.94     1176.57     30.63 o
  14   0   8       17.16       26.09      7.20 o
  16   0   8       47.40       24.54     12.09 o
  18   0   8     1611.61     1558.04     75.81 o
  20   0   8        1.73      -10.06      6.70 o
  22   0   8       72.24       44.81     12.73 o
 -23   1   8       96.61      105.82     18.34 o
 -21   1   8        2.19        5.32      7.61 o
 -19   1   8      155.38      154.14     15.43 o
 -17   1   8      586.20      588.78     15.33 o
 -15   1   8     1025.53      979.34     17.25 o
 -13   1   8      813.52      801.99     13.83 o
 -11   1   8       30.43       36.21      3.58 o
  -9   1   8      775.03      822.88     10.81 o
  -7   1   8     1545.32     1686.20     18.39 o
  -5   1   8        1.12        2.36      1.65 o
  -3   1   8     1045.12     1104.93     10.72 o
  -1   1   8    10546.47    10703.71     97.10 o
   1   1   8     5771.27     5969.63     58.42 o
   3   1   8     1942.06     1783.96     21.14 o
   5   1   8     1124.76     1131.46     14.21 o
   7   1   8      189.25      155.63      5.26 o
   9   1   8      720.08      753.74     10.54 o
  11   1   8      381.68      401.74      7.86 o
  13   1   8       38.82       43.52      4.30 o
  15   1   8        0.57       -5.59      4.39 o
  17   1   8      939.46      968.29     20.50 o
  19   1   8      635.34      642.50     17.28 o
  21   1   8       16.00       23.56      8.08 o
  23   1   8        0.00        0.40      5.66 o
 -22   2   8        3.28       -2.06      6.53 o
 -20   2   8        0.04       -5.65      6.14 o
 -18   2   8        1.88       -4.31      4.49 o
 -16   2   8      120.84      151.75      8.05 o
 -14   2   8      106.89      126.36      8.92 o
 -12   2   8       56.51       55.25      6.36 o
 -10   2   8        7.09       14.07      3.01 o
  -8   2   8     2334.40     2410.97     25.20 o
  -6   2   8     1352.20     1438.77     18.47 o
  -4   2   8      736.69      670.09      9.13 o
  -2   2   8      192.33      232.60      4.97 o
   0   2   8     6078.58     6322.47     66.23 o
   2   2   8       25.10       40.66      2.26 o
   4   2   8      154.94      192.19      5.42 o
   6   2   8       10.19        4.84      1.45 o
   8   2   8        2.78       -1.35      1.83 o
  10   2   8       61.41       77.76      3.80 o
  12   2   8      183.20      213.56      8.55 o
  14   2   8       59.53       70.26      6.17 o
  16   2   8       43.36       53.42      6.06 o
  18   2   8      542.21      489.35     13.78 o
  20   2   8        1.57       -2.04      8.28 o
  22   2   8        2.46       -7.64      5.88 o
 -21   3   8      106.07      156.93     16.55 o
 -19   3   8        0.67       -0.48      8.67 o
 -17   3   8      158.72      223.22     26.51 o
 -15   3   8      164.91      133.36      7.41 o
 -13   3   8      108.90       96.67      6.06 o
 -11   3   8      544.91      532.84     11.13 o
  -9   3   8        4.25       -3.08      3.07 o
  -7   3   8     1401.50     1393.15     19.29 o
  -5   3   8      232.14      261.59      6.02 o
  -3   3   8       32.39       42.26      3.87 o
  -1   3   8      209.31      238.28      9.84 o
   1   3   8      227.00      213.60      8.84 o
   3   3   8     1202.90     1084.96     22.62 o
   5   3   8        0.53        4.07      3.05 o
   7   3   8      230.05      255.35      7.69 o
   9   3   8      213.66      217.27      9.03 o
  11   3   8        1.72        0.16      3.29 o
  13   3   8        0.27        1.68      3.53 o
  15   3   8      203.29      206.22     10.22 o
  17   3   8      652.46      829.62     46.47 o
  19   3   8        0.35       -1.21      6.14 o
  21   3   8      145.46      178.91     13.36 o
 -20   4   8       58.98       70.61     12.22 o
 -18   4   8       19.62        8.51      6.68 o
 -16   4   8      282.28      268.76     13.07 o
 -14   4   8       66.33       66.44      7.35 o
 -12   4   8      399.70      388.90     13.60 o
 -10   4   8     2620.57     2600.15     40.29 o
  -8   4   8      110.07      131.92     11.28 o
  -6   4   8     1605.80     1598.23     25.79 o
  -4   4   8      522.57      567.66     14.34 o
  -2   4   8      551.28      575.67     26.37 o
   0   4   8      378.46      394.96     14.96 o
   2   4   8      909.14      894.34     24.26 o
   4   4   8     2464.08     2385.29     58.53 o
   6   4   8      183.33      183.38     10.70 o
   8   4   8      820.61      777.45     22.41 o
  10   4   8     1124.62     1158.25     36.03 o
  12   4   8        0.65        8.40      8.47 o
  14   4   8       42.78       34.50      5.42 o
  16   4   8        0.36       -4.45      5.94 o
  18   4   8      228.69      192.69     26.09 o
  20   4   8       34.38       43.99     13.36 o
 -17   5   8       54.16       51.06      8.78 o
 -15   5   8        4.40       -7.14      6.39 o
 -13   5   8      114.93      104.49     12.64 o
 -11   5   8       43.98       41.29      6.39 o
  -9   5   8      193.02      191.00      9.18 o
  -7   5   8     1606.57     1529.08     33.04 o
  -5   5   8       86.90       61.55     10.09 o
  -3   5   8       91.63      121.74      6.95 o
  -1   5   8      344.08      335.16     15.37 o
   1   5   8      264.05      282.69     18.93 o
   3   5   8       59.59       55.77      7.73 o
   5   5   8        7.57        5.14     10.46 o
   7   5   8      565.94      538.56     23.78 o
   9   5   8        4.22        5.69     15.91 o
  11   5   8      173.01      157.08     14.32 o
  13   5   8        1.59        8.10      9.42 o
  15   5   8       14.11        6.60      9.78 o
  17   5   8       79.19      109.70     10.25 o
 -14   6   8        3.45        4.58      6.47 o
 -12   6   8      182.30      145.63     14.28 o
 -10   6   8      202.16      191.57     11.39 o
  -8   6   8      104.29       89.41     22.73 o
  -6   6   8        5.19        8.65      8.76 o
  -4   6   8      108.81       94.73      7.64 o
  -2   6   8       11.60       15.45      7.09 o
   0   6   8      724.78      767.71     29.29 o
   2   6   8      433.09      495.89     22.13 o
   4   6   8      216.41      219.24     12.45 o
   6   6   8       61.88       66.89      8.92 o
   8   6   8      132.21      108.38     11.66 o
  10   6   8        1.52      -21.00     14.00 o
  12   6   8        0.76       10.18      9.42 o
  14   6   8        3.24      -12.84     12.09 o
  -9   7   8      288.89      261.33     15.22 o
  -7   7   8      112.54      132.82     10.80 o
  -5   7   8        5.93       15.27      6.30 o
  -3   7   8       12.60        3.23      5.80 o
  -1   7   8      166.10      142.18     14.00 o
   1   7   8       20.10       36.91     11.45 o
   3   7   8      117.31      120.92     15.27 o
   5   7   8        2.21        3.82     10.18 o
   7   7   8       18.25       22.40     10.59 o
   9   7   8        2.65       -3.59      9.42 o
 -23   1   9      462.02      570.64     26.34 o
 -21   1   9        1.03        0.07      9.55 o
 -19   1   9        7.29       10.61      5.92 o
 -17   1   9      676.99      700.63     15.81 o
 -15   1   9     1002.12      959.95     19.27 o
 -13   1   9        1.54        0.11      3.53 o
 -11   1   9        6.67        2.83      2.86 o
  -9   1   9        8.85       -0.90      2.21 o
  -7   1   9     1507.32     1347.72     14.41 o
  -5   1   9      143.01      112.05      3.31 o
  -3   1   9       65.90       47.92      2.04 o
  -1   1   9     1193.70     1331.76     14.49 o
   1   1   9     3626.47     3220.69     40.19 o
   3   1   9      127.84      143.07      3.83 o
   5   1   9     3616.40     3606.00     40.17 o
   7   1   9      976.00      984.12     12.53 o
   9   1   9       58.49       64.91      3.31 o
  11   1   9      127.10      140.02      5.79 o
  13   1   9      485.86      471.56     10.78 o
  15   1   9      195.70      178.83      8.42 o
  17   1   9       24.29       31.46      5.87 o
  19   1   9        2.16       -5.01      4.74 o
  21   1   9       31.42       44.44      6.96 o
  23   1   9        2.31        3.77      5.81 o
 -22   2   9        3.63        1.96      6.91 o
 -20   2   9       81.02      101.19      9.58 o
 -18   2   9       47.11       41.31      6.38 o
 -16   2   9      237.83      269.39     10.06 o
 -14   2   9        2.05       -3.90      4.46 o
 -12   2   9      596.58      619.44     12.63 o
 -10   2   9      439.42      457.98      9.02 o
  -8   2   9      127.34      105.58      5.31 o
  -6   2   9      357.52      411.04      7.71 o
  -4   2   9       69.79       82.49      3.30 o
  -2   2   9     1662.76     1722.22     19.01 o
   0   2   9      560.08      583.56      9.28 o
   2   2   9      153.92      148.56      4.03 o
   4   2   9     3948.50     4012.11     41.60 o
   6   2   9     1303.21     1328.22     19.53 o
   8   2   9     1184.86     1315.05     17.33 o
  10   2   9      116.20      138.14      6.65 o
  12   2   9      402.54      426.98     10.65 o
  14   2   9      232.04      203.37      8.91 o
  16   2   9       34.50       26.78      5.67 o
  18   2   9       45.97       32.18      7.41 o
  20   2   9        0.01      -11.23      7.49 o
  22   2   9       36.97       33.83     10.03 o
 -21   3   9        8.08       23.55     10.36 o
 -19   3   9        2.27       -4.58      8.47 o
 -17   3   9      307.37      329.28     12.51 o
 -15   3   9      656.82      616.82     15.74 o
 -13   3   9       37.98       47.51      5.75 o
 -11   3   9      114.93      120.27      6.20 o
  -9   3   9      283.64      292.29      7.57 o
  -7   3   9       61.62       78.09      4.16 o
  -5   3   9       68.43       68.38      3.26 o
  -3   3   9      251.59      225.60      9.71 o
  -1   3   9     1366.06     1446.29     19.37 o
   1   3   9      490.45      498.62     13.57 o
   3   3   9      486.99      463.47     11.35 o
   5   3   9      938.33      926.56     16.04 o
   7   3   9        5.41        3.79      3.83 o
   9   3   9      658.07      685.21     14.78 o
  11   3   9      172.48      201.20      7.26 o
  13   3   9       33.38       31.04      4.99 o
  15   3   9       25.12       13.61      8.61 o
  17   3   9      348.68      316.45     12.82 o
  19   3   9       25.40       27.28      6.81 o
  21   3   9        5.20        6.06      7.61 o
 -20   4   9        3.24        5.21      8.84 o
 -18   4   9        5.48       11.53     11.38 o
 -16   4   9       37.10       31.73      7.94 o
 -14   4   9       68.78       69.24     11.39 o
 -12   4   9      478.30      444.44     14.44 o
 -10   4   9      852.27      834.82     17.96 o
  -8   4   9      629.17      603.96     12.80 o
  -6   4   9      509.26      541.86     12.33 o
  -4   4   9      296.17      261.06     13.88 o
  -2   4   9       25.69       22.13      4.38 o
   0   4   9     2295.12     2256.15     47.66 o
   2   4   9       32.64       37.44      6.65 o
   4   4   9       18.10        8.48      6.05 o
   6   4   9      154.08      199.44     11.87 o
   8   4   9      374.29      396.45     16.61 o
  10   4   9      321.52      327.06     36.28 o
  12   4   9       95.34      106.79     10.58 o
  14   4   9        1.43       -2.52      5.09 o
  16   4   9       92.19       93.88     10.18 o
  18   4   9      520.22      532.17     26.74 o
 -17   5   9        6.41       -7.52      9.93 o
 -15   5   9       11.24       21.56      7.27 o
 -13   5   9       32.97       58.46      8.02 o
 -11   5   9       84.73       81.36      7.37 o
  -9   5   9      840.18      804.12     18.95 o
  -7   5   9     1088.81     1052.04     25.97 o
  -5   5   9       99.78       76.21      9.56 o
  -3   5   9        2.65       -0.77      4.71 o
  -1   5   9        6.84        5.12      5.93 o
   1   5   9      311.26      350.18     15.99 o
   3   5   9        6.16        9.50      6.44 o
   5   5   9        1.71       -3.96      5.76 o
   7   5   9        3.15       -4.62      8.23 o
   9   5   9       20.88       23.60     10.18 o
  11   5   9       31.32       22.08      9.64 o
  13   5   9      195.59      183.51     21.00 o
  15   5   9       51.26       51.63      7.63 o
  17   5   9      149.34      152.91     11.38 o
 -14   6   9        2.96       -4.92      6.81 o
 -12   6   9        5.67        6.49     10.23 o
 -10   6   9       16.31       22.16      7.61 o
  -8   6   9        0.01        2.64      5.60 o
  -6   6   9      252.49      254.37     19.15 o
  -4   6   9        2.71       -0.08      5.98 o
  -2   6   9        0.98        1.89      5.85 o
   0   6   9      893.23      865.12     30.62 o
   2   6   9       77.33       69.14     11.30 o
   4   6   9       53.15       43.84      8.15 o
   6   6   9       34.70       46.70     10.29 o
   8   6   9       21.50       38.94     10.36 o
  10   6   9        5.33       -6.87      8.47 o
  12   6   9       91.11      111.16     24.82 o
  -7   7   9       72.46       63.52      9.00 o
  -5   7   9        2.85        1.27      7.64 o
  -3   7   9        4.82        9.55      7.00 o
  -1   7   9        6.01       10.18     10.18 o
   1   7   9        0.00        5.09     10.18 o
   3   7   9      156.04      168.02     17.82 o
   5   7   9       98.46       97.83     14.64 o
   7   7   9        0.02        2.91      8.67 o
 -22   0  10       19.06       14.95      9.55 o
 -20   0  10      118.14      116.91     18.46 o
 -18   0  10      574.65      528.53     19.09 o
 -16   0  10      163.34      173.29     18.94 o
 -14   0  10      285.00      276.29     13.43 o
 -12   0  10      970.45     1072.59     21.82 o
 -10   0  10        2.57        9.26      4.15 o
  -8   0  10      797.17      838.25     18.17 o
  -6   0  10       84.34       87.78      4.64 o
  -4   0  10     2104.08     2067.13     28.21 o
  -2   0  10     5426.73     5389.34     65.99 o
   0   0  10     8874.60     9204.52    118.59 o
   2   0  10    11825.80    12240.91    200.94 o
   4   0  10      843.92      949.69     19.58 o
   6   0  10      108.69      147.45      6.83 o
   8   0  10      846.21      740.75     20.72 o
  10   0  10     1914.93     1992.89     45.98 o
  12   0  10       59.39       59.19     19.73 o
  14   0  10       24.31       44.83     19.09 o
  16   0  10       11.60        5.85      7.64 o
  18   0  10     2083.21     1948.22     53.53 o
  20   0  10      276.42      245.27     15.73 o
  22   0  10        3.55        7.30      8.51 o
 -23   1  10        2.26        6.80      7.27 o
 -21   1  10        8.66       -0.07     12.09 o
 -19   1  10       40.50       28.95      6.98 o
 -17   1  10     1655.62     1705.46     27.17 o
 -15   1  10      105.98       97.29      7.08 o
 -13   1  10        1.04       -5.21      3.56 o
 -11   1  10      430.18      392.27      8.22 o
  -9   1  10      455.50      474.01      7.70 o
  -7   1  10     1399.89     1517.03     16.07 o
  -5   1  10       21.03       33.76      2.33 o
  -3   1  10      245.02      253.20      4.44 o
  -1   1  10        1.95        2.38      1.95 o
   1   1  10     4715.74     4818.99     51.46 o
   3   1  10     2444.26     2658.44     28.94 o
   5   1  10       48.16       54.36      2.83 o
   7   1  10        1.59       -0.54      1.95 o
   9   1  10      357.16      344.55      7.10 o
  11   1  10       77.01      110.25      4.98 o
  13   1  10      135.80      112.73      6.78 o
  15   1  10      109.67       93.28      6.66 o
  17   1  10      102.64      101.31      7.42 o
  19   1  10        0.09       -1.05      5.23 o
  21   1  10       11.83       13.10      5.77 o
 -22   2  10        1.01        4.15      8.18 o
 -20   2  10       61.42       60.81      8.45 o
 -18   2  10       80.47       62.13      7.04 o
 -16   2  10      688.79      648.14     14.25 o
 -14   2  10       95.04       86.59      6.13 o
 -12   2  10     1884.60     1860.77     27.17 o
 -10   2  10     1545.43     1592.19     21.94 o
  -8   2  10      166.46      178.22      6.28 o
  -6   2  10     3643.69     3458.88     36.95 o
  -4   2  10      300.88      288.19      6.38 o
  -2   2  10      160.41      160.91      6.77 o
   0   2  10      419.79      451.97      7.51 o
   2   2  10     3744.92     4161.40     42.44 o
   4   2  10       27.95       12.82      2.42 o
   6   2  10      309.49      287.00      5.73 o
   8   2  10     1384.85     1358.82     22.66 o
  10   2  10     1121.13     1101.40     18.64 o
  12   2  10       42.87       41.15      4.36 o
  14   2  10       97.25       96.05      6.66 o
  16   2  10       66.10       48.12      5.81 o
  18   2  10       72.72       77.83      8.19 o
  20   2  10        1.80        9.64      6.10 o
  22   2  10        5.56       -1.67      6.53 o
 -21   3  10        0.67       -4.63      9.42 o
 -19   3  10       11.71       36.37     13.97 o
 -17   3  10       69.45      117.66     14.51 o
 -15   3  10      712.01      733.11     17.48 o
 -13   3  10       58.38       54.63      5.98 o
 -11   3  10      218.74      208.90      7.55 o
  -9   3  10      328.19      290.83      7.89 o
  -7   3  10      272.26      263.26      6.93 o
  -5   3  10       75.36       89.70      5.48 o
  -3   3  10      696.25      735.79     16.61 o
  -1   3  10     2162.02     2125.55     30.07 o
   1   3  10     1762.17     1628.91     22.47 o
   3   3  10      247.73      250.52      5.73 o
   5   3  10     2382.82     2409.80     35.27 o
   7   3  10        2.28       -2.35      3.92 o
   9   3  10      373.16      366.60      8.57 o
  11   3  10       37.99       33.57      4.36 o
  13   3  10       88.33       97.14      8.20 o
  15   3  10      233.68      190.29      9.81 o
  17   3  10      131.52      132.97      9.21 o
  19   3  10      252.93      340.39     15.48 o
 -20   4  10        0.06       10.50      9.82 o
 -18   4  10       54.96       44.91      8.70 o
 -16   4  10      216.31      229.07     12.64 o
 -14   4  10      253.59      249.01     10.92 o
 -12   4  10       88.51       67.46      6.56 o
 -10   4  10       56.39       55.28      5.98 o
  -8   4  10      271.79      258.25      8.96 o
  -6   4  10        4.32        3.19      3.88 o
  -4   4  10        4.13        6.06      4.46 o
  -2   4  10        0.22       -1.12      3.56 o
   0   4  10      152.81      119.39      6.20 o
   2   4  10      497.73      475.93     15.08 o
   4   4  10       19.69       15.46      6.32 o
   6   4  10        5.68        8.77     10.53 o
   8   4  10     1032.92     1003.13     32.59 o
  10   4  10       46.77       46.46     12.50 o
  12   4  10        4.12       -4.11      3.32 o
  14   4  10       20.47        9.41      7.98 o
  16   4  10       59.19       56.99      8.98 o
  18   4  10        0.00       -1.70     16.55 o
 -17   5  10      217.51      263.61     18.57 o
 -15   5  10       79.58       82.82      9.46 o
 -13   5  10       32.82       20.67      7.05 o
 -11   5  10       44.23       45.03      9.69 o
  -9   5  10     1288.64     1318.33     26.61 o
  -7   5  10      101.48       92.73      8.49 o
  -5   5  10       68.48       78.12      7.22 o
  -3   5  10        9.29        4.06      4.36 o
  -1   5  10        9.63        9.68      4.78 o
   1   5  10      461.12      406.14     19.65 o
   3   5  10      334.22      317.99     14.76 o
   5   5  10       63.38       74.85     14.34 o
   7   5  10        2.04        1.14      8.23 o
   9   5  10      397.03      465.40     21.93 o
  11   5  10       97.84      112.08     17.82 o
  13   5  10       36.21       60.01     11.93 o
  15   5  10       11.47       15.74      5.51 o
 -14   6  10       67.73       85.80      9.91 o
 -12   6  10       11.57        6.23      6.28 o
 -10   6  10       21.27        9.16      6.70 o
  -8   6  10      572.04      539.14     40.11 o
  -6   6  10       67.69       80.14      8.99 o
  -4   6  10        9.85       11.75      8.93 o
  -2   6  10      251.14      258.75     11.62 o
   0   6  10       13.47       21.64      9.11 o
   2   6  10      474.51      497.35     65.57 o
   4   6  10       37.59       33.91      8.45 o
   6   6  10       10.10       10.95      8.47 o
   8   6  10      126.96      117.02     13.14 o
  10   6  10      145.27      122.01     22.28 o
  12   6  10       62.81       66.38     12.48 o
  -7   7  10        0.22       -5.09      7.20 o
  -5   7  10       20.73       22.39      7.61 o
  -3   7  10        1.54       -7.33      4.89 o
  -1   7  10       31.95       36.17      9.55 o
   1   7  10      411.85      439.20     28.01 o
   3   7  10       29.94       17.82     10.18 o
   5   7  10        0.16       -7.64      8.67 o
 -23   1  11        1.55        7.51      7.27 o
 -21   1  11       32.43       12.59      8.51 o
 -19   1  11       34.88       26.41      7.67 o
 -17   1  11      113.61      131.38      8.48 o
 -15   1  11      530.79      496.65     11.64 o
 -13   1  11       65.69       53.34      5.47 o
 -11   1  11      843.96      814.15     12.66 o
  -9   1  11       55.96       60.35      3.60 o
  -7   1  11     1035.22     1138.70     12.99 o
  -5   1  11        4.24        2.06      2.26 o
  -3   1  11     1000.48     1010.93     12.05 o
  -1   1  11     1882.28     1868.71     24.95 o
   1   1  11      893.45      758.78     10.20 o
   3   1  11      854.23     1021.62     13.18 o
   5   1  11      118.32       91.48      3.37 o
   7   1  11      784.64      757.47     10.41 o
   9   1  11     4860.68     5017.05     55.65 o
  11   1  11        1.24        1.78      3.45 o
  13   1  11        0.15       -4.16      4.10 o
  15   1  11      577.69      495.18     13.63 o
  17   1  11      485.52      517.98     14.45 o
  19   1  11      284.41      287.40     11.61 o
  21   1  11      118.75      108.76      8.57 o
 -22   2  11        8.12       27.30     10.06 o
 -20   2  11       15.19       14.21      6.91 o
 -18   2  11       28.12       16.89      5.85 o
 -16   2  11       61.44       86.01      6.23 o
 -14   2  11     1571.75     1623.24     25.38 o
 -12   2  11      256.64      221.78      7.73 o
 -10   2  11      769.11      781.97     13.40 o
  -8   2  11       15.26        9.78      3.76 o
  -6   2  11       10.02        8.36      3.08 o
  -4   2  11      306.77      263.93      5.59 o
  -2   2  11       71.85      108.15      3.62 o
   0   2  11      152.81      187.72      5.60 o
   2   2  11      922.94      948.24     12.50 o
   4   2  11      388.30      450.18      8.87 o
   6   2  11      564.63      584.11     10.72 o
   8   2  11       64.52       59.56      4.33 o
  10   2  11      805.56      818.59     15.49 o
  12   2  11        1.49        1.85      4.84 o
  14   2  11      128.90      129.92      9.00 o
  16   2  11        3.90        0.29      5.43 o
  18   2  11      175.43      133.38      9.98 o
  20   2  11        1.37       -4.11      6.10 o
 -21   3  11        2.70       -2.16      9.64 o
 -19   3  11       20.48       36.55     11.61 o
 -17   3  11       54.99       63.68      7.73 o
 -15   3  11       22.15       11.99      5.43 o
 -13   3  11      112.93      112.25      7.58 o
 -11   3  11       42.59       57.33      5.43 o
  -9   3  11        2.08        1.43      3.35 o
  -7   3  11       43.48       36.31      3.79 o
  -5   3  11        6.11        5.63      3.02 o
  -3   3  11      234.22      247.47      5.96 o
  -1   3  11      418.32      353.54     10.78 o
   1   3  11     1902.00     2134.75     28.84 o
   3   3  11      878.09      999.88     12.66 o
   5   3  11        3.40        1.91      2.78 o
   7   3  11      418.94      374.89      9.38 o
   9   3  11      732.29      643.72     14.57 o
  11   3  11      250.31      233.36      9.18 o
  13   3  11      573.22      584.91     16.52 o
  15   3  11        7.05        5.21      7.77 o
  17   3  11       41.45       55.79      7.57 o
  19   3  11      131.27      151.32     15.91 o
 -18   4  11      121.13      139.41     16.34 o
 -16   4  11      866.10      881.48     29.78 o
 -14   4  11      403.52      398.84     14.70 o
 -12   4  11       38.64       58.46     11.19 o
 -10   4  11      131.46      119.92      7.13 o
  -8   4  11       80.15       64.37      5.93 o
  -6   4  11      510.78      521.06     11.80 o
  -4   4  11       36.72       48.92      5.46 o
  -2   4  11      127.25      117.87      6.58 o
   0   4  11     1165.71     1205.37     21.57 o
   2   4  11     4704.21     4689.77     75.92 o
   4   4  11      669.84      642.53     18.16 o
   6   4  11        5.35       -9.56      6.45 o
   8   4  11     1029.11     1003.55     27.13 o
  10   4  11      556.35      620.07     39.47 o
  12   4  11       89.30       78.70      6.27 o
  14   4  11       54.37       57.69      7.97 o
  16   4  11      146.54      145.11     11.13 o
  18   4  11        0.00       -7.77      7.70 o
 -17   5  11       14.46       24.66      9.71 o
 -15   5  11        0.35       -1.80      6.39 o
 -13   5  11      102.95      121.91      9.68 o
 -11   5  11       43.26       53.83      9.99 o
  -9   5  11        0.91        7.61      5.81 o
  -7   5  11       93.55      114.10      9.49 o
  -5   5  11       21.11       21.02      5.41 o
  -3   5  11      143.42      169.39      8.16 o
  -1   5  11      613.50      553.32     14.20 o
   1   5  11      742.89      682.91     21.09 o
   3   5  11       37.88       31.51      8.93 o
   5   5  11      267.31      255.13     27.13 o
   7   5  11       51.98       49.51     10.36 o
   9   5  11       60.72       55.75     11.01 o
  11   5  11      195.43      165.66     17.82 o
  13   5  11      130.91      145.60     14.67 o
  15   5  11       15.89       13.40      5.99 o
 -12   6  11       11.37        8.81      7.05 o
 -10   6  11       10.61       17.18      8.10 o
  -8   6  11        0.03        3.18      6.30 o
  -6   6  11       51.85       35.53      7.61 o
  -4   6  11       49.36       48.85      8.27 o
  -2   6  11      210.19      225.95     11.25 o
   0   6  11       59.70       63.54      5.96 o
   2   6  11       69.30       57.77     16.92 o
   4   6  11       22.57       25.18      9.64 o
   6   6  11        0.00        6.42      8.67 o
   8   6  11        5.94       -6.71     15.27 o
  10   6  11       77.63       74.43     13.14 o
  12   6  11        7.69       17.92     10.36 o
  -5   7  11       17.43       17.70     19.09 o
  -3   7  11        1.01       -5.97      5.80 o
  -1   7  11       47.32       37.26      7.03 o
   1   7  11      184.65      197.18     20.37 o
   3   7  11       32.29       32.28     30.55 o
   5   7  11       95.60       87.77     13.14 o
 -22   0  12       10.66        7.64     12.73 o
 -20   0  12        2.26        0.64      8.27 o
 -18   0  12      671.89      609.50     20.89 o
 -16   0  12      440.85      426.83     17.00 o
 -14   0  12       16.87       38.82      8.33 o
 -12   0  12     1925.74     1810.77     32.43 o
 -10   0  12      383.66      454.67     15.50 o
  -8   0  12     8545.50     8579.20    124.72 o
  -6   0  12     2999.63     2942.15     42.55 o
  -4   0  12       84.77       45.60      4.24 o
  -2   0  12      409.19      370.56      9.17 o
   0   0  12      106.40      126.78      7.05 o
   2   0  12     4851.94     5254.13     79.71 o
   4   0  12      148.92      138.01      8.28 o
   6   0  12     3059.23     3038.42     54.00 o
   8   0  12      592.76      560.36     18.01 o
  10   0  12     2306.38     2143.80     49.60 o
  12   0  12     2541.54     2714.55     61.32 o
  14   0  12      228.37      250.70     13.93 o
  16   0  12       49.34       55.91      9.42 o
  18   0  12       62.15       58.35     11.46 o
  20   0  12        1.27       -1.72      7.64 o
 -21   1  12       34.01       16.35      8.51 o
 -19   1  12       95.89      105.95      9.83 o
 -17   1  12       76.90       95.77      7.79 o
 -15   1  12       88.23       81.74      6.45 o
 -13   1  12        0.00       -4.39      3.19 o
 -11   1  12       57.63       61.51      4.53 o
  -9   1  12      372.21      400.09      7.81 o
  -7   1  12        3.88        5.68      2.64 o
  -5   1  12       11.59        8.67      2.42 o
  -3   1  12      327.46      393.07      7.08 o
  -1   1  12      896.55      923.29     14.61 o
   1   1  12     3037.23     3186.33     33.43 o
   3   1  12      400.12      374.51      9.02 o
   5   1  12      948.59     1012.24     13.32 o
   7   1  12      501.22      488.66      8.72 o
   9   1  12      570.33      544.83     11.37 o
  11   1  12      827.95      793.93     16.96 o
  13   1  12      100.67      105.16      6.78 o
  15   1  12       11.57        4.64      4.69 o
  17   1  12      112.31      123.57      8.24 o
  19   1  12      181.28      176.30      9.69 o
  21   1  12       20.47       28.92      6.51 o
 -22   2  12       41.92       20.66     12.09 o
 -20   2  12       53.75       42.19      7.94 o
 -18   2  12        0.11       -4.88      4.96 o
 -16   2  12       54.94       43.48      6.89 o
 -14   2  12       43.87       37.19      5.12 o
 -12   2  12      255.95      226.05      7.98 o
 -10   2  12      104.61      131.99      7.85 o
  -8   2  12        0.52        2.86      3.74 o
  -6   2  12      252.43      265.41      6.71 o
  -4   2  12        5.04        6.40      2.38 o
  -2   2  12        0.54       -2.86      2.14 o
   0   2  12     1894.62     2115.26     22.32 o
   2   2  12       11.71       26.50      2.61 o
   4   2  12       15.79        8.60      3.05 o
   6   2  12       40.02       53.53      4.90 o
   8   2  12      375.54      383.42     15.66 o
  10   2  12     1264.62     1222.30     23.39 o
  12   2  12      112.78      117.20      7.37 o
  14   2  12       82.36      115.51      8.45 o
  16   2  12       18.39        9.80      5.79 o
  18   2  12        5.99       -2.55      7.03 o
  20   2  12        1.89        7.00      7.05 o
 -19   3  12       19.05       24.68      9.64 o
 -17   3  12       96.38      107.30     10.42 o
 -15   3  12       66.16      108.87      8.24 o
 -13   3  12      160.01      125.25      7.82 o
 -11   3  12      175.56      184.94      8.69 o
  -9   3  12       15.27       26.96      4.56 o
  -7   3  12       20.25       14.35      3.79 o
  -5   3  12       88.44       86.12      4.51 o
  -3   3  12      105.45       93.87      4.23 o
  -1   3  12      518.74      503.85     12.48 o
   1   3  12       54.54       55.57      5.88 o
   3   3  12      908.59      931.33     14.07 o
   5   3  12       34.02       31.03      4.11 o
   7   3  12       25.16       24.68      4.21 o
   9   3  12      347.16      349.95     10.02 o
  11   3  12      377.92      373.11     10.92 o
  13   3  12        9.82       18.95      5.67 o
  15   3  12       10.56        4.53      5.67 o
  17   3  12      542.71      646.20     18.93 o
  19   3  12       93.22       97.41     11.22 o
 -18   4  12       11.98       23.30      8.57 o
 -16   4  12      177.63      184.66     12.32 o
 -14   4  12      500.59      523.91     18.06 o
 -12   4  12       31.21       31.25      6.05 o
 -10   4  12      693.34      707.36     17.89 o
  -8   4  12      999.13      926.95     18.51 o
  -6   4  12      270.53      245.53      9.40 o
  -4   4  12       39.64       41.23      5.62 o
  -2   4  12      159.60      173.91      8.03 o
   0   4  12      444.51      469.07     12.32 o
   2   4  12      320.83      327.80      9.71 o
   4   4  12      576.75      571.00     27.20 o
   6   4  12      144.78      147.31     20.48 o
   8   4  12        0.00        4.38      8.87 o
  10   4  12     1716.88     1687.00     41.24 o
  12   4  12      502.53      547.93     37.56 o
  14   4  12      325.07      295.05     14.25 o
  16   4  12       29.22       13.33      6.93 o
  18   4  12      105.60       83.20     11.75 o
 -15   5  12       41.73       49.00      9.08 o
 -13   5  12      127.33      128.96     13.60 o
 -11   5  12       13.94        5.95      6.53 o
  -9   5  12      207.69      194.10     17.56 o
  -7   5  12      355.02      392.52     13.34 o
  -5   5  12       27.79       14.57      5.06 o
  -3   5  12        3.36        5.26      4.81 o
  -1   5  12       39.88       30.63      5.40 o
   1   5  12      465.64      422.40     11.91 o
   3   5  12        2.75       -5.41      6.47 o
   5   5  12       21.74        9.19     12.67 o
   7   5  12        1.53        2.40      7.54 o
   9   5  12      194.18      236.07     43.28 o
  11   5  12       22.15       40.76     11.01 o
  13   5  12        1.29        8.16      4.68 o
  15   5  12       28.38       17.82      7.02 o
 -12   6  12        0.82        7.19      6.81 o
 -10   6  12        0.08        6.36      7.20 o
  -8   6  12       12.62       14.08      7.61 o
  -6   6  12      124.51      122.39     15.91 o
  -4   6  12        1.36        1.27      6.11 o
  -2   6  12       29.92       31.00      6.39 o
   0   6  12     1096.53     1093.36     25.05 o
   2   6  12     1090.43     1203.56     49.67 o
   4   6  12      168.85      157.37     42.01 o
   6   6  12        5.62       -3.45      8.67 o
   8   6  12      226.19      264.77     22.91 o
  10   6  12       14.36       -4.76     10.09 o
  -3   7  12        8.43       16.80      6.70 o
  -1   7  12        5.27        4.36      6.11 o
   1   7  12      114.81      122.67     20.37 o
   3   7  12      176.02      181.43     35.00 o
 -21   1  13       53.42       54.66     10.32 o
 -19   1  13      163.03      158.64     11.16 o
 -17   1  13     1097.00      979.07     22.76 o
 -15   1  13       74.72       54.17      6.67 o
 -13   1  13     1326.77     1258.69     21.00 o
 -11   1  13        9.13       13.46      4.41 o
  -9   1  13      111.08      141.69      5.10 o
  -7   1  13     1053.82      987.13     12.60 o
  -5   1  13     2797.53     2913.94     29.81 o
  -3   1  13      931.22     1054.27     17.49 o
  -1   1  13     1106.85     1196.45     16.25 o
   1   1  13     1289.54     1366.99     16.60 o
   3   1  13      329.87      302.83      6.61 o
   5   1  13     1148.01     1318.81     16.70 o
   7   1  13       55.71       74.08      4.08 o
   9   1  13      786.32      765.94     14.43 o
  11   1  13     3287.10     3178.88     49.58 o
  13   1  13       26.53       19.31      4.91 o
  15   1  13      291.96      263.41     10.46 o
  17   1  13       49.94       58.30      6.66 o
  19   1  13       57.13       75.10      7.60 o
  21   1  13        2.44       -1.79      5.67 o
 -20   2  13        6.20       -2.97      8.67 o
 -18   2  13       46.74       31.78      8.57 o
 -16   2  13        1.81       -1.67      5.82 o
 -14   2  13       38.77       35.37      6.39 o
 -12   2  13       13.02       18.87      6.03 o
 -10   2  13      122.73      139.73      8.75 o
  -8   2  13      820.79      934.80     18.72 o
  -6   2  13      243.57      258.87      7.17 o
  -4   2  13      116.89      135.96      6.05 o
  -2   2  13      382.49      333.92      6.57 o
   0   2  13      953.06     1018.94     12.81 o
   2   2  13      870.56     1058.21     13.08 o
   4   2  13      136.02      109.33      5.95 o
   6   2  13       18.62       32.50      3.15 o
   8   2  13        2.67       18.85      3.98 o
  10   2  13      278.94      265.64     11.73 o
  12   2  13      231.38      245.46      9.95 o
  14   2  13      112.57      111.95      7.60 o
  16   2  13        4.47        4.67      5.79 o
  18   2  13      353.26      361.98     17.54 o
  20   2  13       48.46       52.22      8.08 o
 -19   3  13        7.01        2.20     15.27 o
 -17   3  13        3.70        5.64      7.44 o
 -15   3  13      214.98      204.14     15.79 o
 -13   3  13      268.85      255.09     11.88 o
 -11   3  13        0.03       -9.02      6.01 o
  -9   3  13      342.37      322.34      9.54 o
  -7   3  13      251.03      219.61      7.50 o
  -5   3  13       21.44       17.41      3.87 o
  -3   3  13      371.42      372.21      9.55 o
  -1   3  13        0.20        7.20      5.52 o
   1   3  13       64.85       53.19      5.56 o
   3   3  13        0.53       -0.85      3.69 o
   5   3  13       22.88       17.48      4.24 o
   7   3  13      353.41      351.66     10.05 o
   9   3  13      295.70      305.90      9.41 o
  11   3  13       96.84       82.16      6.45 o
  13   3  13        9.10        5.47      5.60 o
  15   3  13        5.96        5.66      5.67 o
  17   3  13       26.83       22.84      7.05 o
  19   3  13       13.92       16.26      7.95 o
 -18   4  13       52.58       47.55      9.68 o
 -16   4  13       28.40       15.31      7.81 o
 -14   4  13      576.12      598.71     20.03 o
 -12   4  13        4.45        3.60      5.72 o
 -10   4  13      171.04      177.81      8.86 o
  -8   4  13      426.89      419.89     12.36 o
  -6   4  13      243.04      231.17      9.00 o
  -4   4  13       18.18       24.18      6.80 o
  -2   4  13       92.20       90.75      7.12 o
   0   4  13     1624.19     1638.53     28.06 o
   2   4  13      302.12      250.01      9.25 o
   4   4  13       45.18       47.97      5.46 o
   6   4  13      137.94      135.82      7.79 o
   8   4  13      132.50      127.06     10.04 o
  10   4  13        9.47       11.45      5.87 o
  12   4  13        1.12        3.96      5.27 o
  14   4  13       36.75       19.47     13.36 o
  16   4  13        2.51       12.98      7.84 o
 -15   5  13       37.55       59.68      9.40 o
 -13   5  13       16.56       10.30      7.68 o
 -11   5  13        4.17        5.10      7.72 o
  -9   5  13      179.90      194.01      9.34 o
  -7   5  13       74.13       72.42     13.23 o
  -5   5  13       92.18      109.88     13.78 o
  -3   5  13       27.32       25.97      5.80 o
  -1   5  13      108.81       97.41      7.08 o
   1   5  13       36.23       25.53      6.61 o
   3   5  13        3.12        4.05      4.11 o
   5   5  13       38.19       32.60      8.26 o
   7   5  13        3.37       15.64      8.67 o
   9   5  13       51.97       35.79     11.01 o
  11   5  13        8.99        1.36     16.55 o
  13   5  13       10.03       10.40      5.54 o
 -10   6  13        0.45        5.62      7.61 o
  -8   6  13        1.75       11.45      8.10 o
  -6   6  13       40.41       43.87      8.10 o
  -4   6  13       42.72       42.04      9.01 o
  -2   6  13        6.06       -4.56      5.57 o
   0   6  13      247.43      265.06     11.48 o
   2   6  13        9.48       16.89      4.48 o
   4   6  13       18.86       17.10     14.00 o
   6   6  13       52.65       48.91     11.93 o
   8   6  13        0.15       -3.36      9.42 o
  10   6  13        4.00        5.20     10.09 o
 -22   0  14       33.00       81.46     16.55 o
 -20   0  14        0.18       -8.91     11.45 o
 -18   0  14      105.67       90.37     15.27 o
 -16   0  14      330.28      256.62     37.55 o
 -14   0  14      270.99      284.60     18.33 o
 -12   0  14        1.08        4.79      5.97 o
 -10   0  14      933.71     1084.20     22.92 o
  -8   0  14     2100.81     2060.02     42.14 o
  -6   0  14     1548.23     1544.19     47.10 o
  -4   0  14        1.97        3.67      4.11 o
  -2   0  14      713.74      604.31     13.08 o
   0   0  14     2646.29     3013.28     43.22 o
   2   0  14     2499.99     2987.03     48.60 o
   4   0  14      419.58      498.19     14.37 o
   6   0  14      729.87      885.65     25.69 o
   8   0  14     4140.53     3635.22     78.57 o
  10   0  14     2232.11     2160.35     50.93 o
  12   0  14       24.92       19.73      7.20 o
  14   0  14       37.98       47.53     16.55 o
  16   0  14      457.12      446.41     19.81 o
  18   0  14      472.36      489.35     25.46 o
  20   0  14       34.06       36.37     14.00 o
 -21   1  14        7.26        0.00     19.09 o
 -19   1  14       11.23        8.56      7.16 o
 -17   1  14      521.52      517.48     17.83 o
 -15   1  14      344.22      361.18     12.26 o
 -13   1  14       29.63       18.93      4.65 o
 -11   1  14       31.34       31.39      4.86 o
  -9   1  14       93.17       99.49      5.60 o
  -7   1  14      797.17      885.09     13.25 o
  -5   1  14      276.35      320.46      8.59 o
  -3   1  14     1200.39     1215.76     17.95 o
  -1   1  14      489.97      524.09     10.21 o
   1   1  14      833.15      957.93     12.55 o
   3   1  14      141.37      172.47      5.05 o
   5   1  14       31.81       43.07      3.57 o
   7   1  14       36.66       32.39      3.93 o
   9   1  14      262.27      272.28      9.92 o
  11   1  14       78.30       83.14      6.51 o
  13   1  14        0.73        5.26      4.59 o
  15   1  14      218.01      207.76      9.34 o
  17   1  14        1.17       -5.05      4.85 o
  19   1  14        1.10        3.59      5.38 o
 -20   2  14       15.62        9.65     10.36 o
 -18   2  14        8.44       16.90      8.02 o
 -16   2  14      266.37      199.96     11.07 o
 -14   2  14      679.61      623.86     16.16 o
 -12   2  14        0.00       -0.85      4.92 o
 -10   2  14      191.01      193.14      8.90 o
  -8   2  14      625.38      688.14     14.38 o
  -6   2  14     1408.60     1379.86     18.92 o
  -4   2  14        3.90        0.22      3.73 o
  -2   2  14        8.05        7.01      3.05 o
   0   2  14      237.06      247.82      7.09 o
   2   2  14       39.74       33.94      3.29 o
   4   2  14       72.30       64.25      4.51 o
   6   2  14      804.59      849.41     13.26 o
   8   2  14      584.33      529.28     16.45 o
  10   2  14      760.01      763.83     19.49 o
  12   2  14      966.81     1058.55     21.75 o
  14   2  14       62.29       51.39      6.57 o
  16   2  14       46.46       49.19      7.70 o
  18   2  14       84.42       90.96     11.22 o
 -19   3  14       87.34       70.24     12.50 o
 -17   3  14      466.41      537.96     27.47 o
 -15   3  14        0.06        8.60      6.91 o
 -13   3  14      221.46      238.18     12.45 o
 -11   3  14      197.05      182.46      9.94 o
  -9   3  14      747.33      739.41     19.09 o
  -7   3  14      132.73      119.32      7.13 o
  -5   3  14      107.95       95.73      6.12 o
  -3   3  14      229.52      223.34      7.96 o
  -1   3  14      966.62     1051.87     17.79 o
   1   3  14     2152.68     2079.20     29.67 o
   3   3  14      179.14      184.69      7.34 o
   5   3  14      121.12      162.83      7.15 o
   7   3  14        2.78       -1.91      5.41 o
   9   3  14      870.12      918.10     19.75 o
  11   3  14      527.35      550.85     18.84 o
  13   3  14      150.60      148.80      9.58 o
  15   3  14       74.22       68.13      8.04 o
  17   3  14       13.45       29.74     10.18 o
 -16   4  14      105.00       90.88     15.12 o
 -14   4  14       10.52       10.48      8.63 o
 -12   4  14       40.06       29.87      7.75 o
 -10   4  14       65.81       63.08      7.36 o
  -8   4  14      110.04      126.73      7.70 o
  -6   4  14      922.26      888.88     23.06 o
  -4   4  14      667.75      670.29     17.31 o
  -2   4  14      131.83      147.63     11.40 o
   0   4  14       11.53        6.62      5.17 o
   2   4  14      171.56      195.32     10.25 o
   4   4  14        0.51        2.32      4.46 o
   6   4  14       21.33       17.56      7.28 o
   8   4  14      597.95      582.93     22.86 o
  10   4  14      140.90      144.35     10.12 o
  12   4  14      231.72      214.94     15.28 o
  14   4  14       18.54       14.00      7.97 o
  16   4  14       81.04       74.72      9.82 o
 -15   5  14      277.05      249.35     14.60 o
 -13   5  14        9.31        7.78      7.90 o
 -11   5  14       90.31       71.75      7.96 o
  -9   5  14        3.64        6.66      5.80 o
  -7   5  14       38.14       27.56      6.69 o
  -5   5  14        5.01       -1.08      5.42 o
  -3   5  14       24.74       24.98      6.39 o
  -1   5  14      433.90      395.39     14.75 o
   1   5  14      281.07      336.31     14.46 o
   3   5  14       10.31       12.86      6.33 o
   5   5  14       13.72       16.29      4.45 o
   7   5  14       20.58       24.96      5.31 o
   9   5  14       61.43       55.16     12.20 o
  11   5  14        0.75        0.13      5.99 o
  13   5  14       52.24       41.49      8.16 o
 -10   6  14        2.07        2.47      7.61 o
  -8   6  14      209.55      199.02     13.93 o
  -6   6  14       98.34       67.60      8.45 o
  -4   6  14        4.21        1.32      6.89 o
  -2   6  14       67.37       54.51      7.34 o
   0   6  14       18.60       17.10      5.98 o
   2   6  14      113.97      144.33     20.58 o
   4   6  14       26.49       30.52      5.42 o
   6   6  14       10.17       17.15     10.09 o
   8   6  14       34.11       28.26     10.59 o
 -21   1  15       59.62       50.09     10.69 o
 -19   1  15       28.45       58.60     10.51 o
 -17   1  15        3.73       13.97      6.49 o
 -15   1  15        0.00        4.56      5.48 o
 -13   1  15        0.21        4.02      5.78 o
 -11   1  15        1.03       -5.34      4.05 o
  -9   1  15     1466.76     1348.99     20.03 o
  -7   1  15      296.89      294.74      7.61 o
  -5   1  15     1007.77      987.79     15.04 o
  -3   1  15        9.83       14.73      3.47 o
  -1   1  15      862.27      885.30     13.91 o
   1   1  15      384.76      423.95      8.28 o
   3   1  15       74.42       78.22      4.20 o
   5   1  15      148.79      135.91      5.47 o
   7   1  15      318.86      259.27      9.66 o
   9   1  15     1663.05     1848.06     31.69 o
  11   1  15        0.02        8.81      5.67 o
  13   1  15      187.96      170.63      8.42 o
  15   1  15       51.91       38.92      6.32 o
  17   1  15      111.30      131.16      8.88 o
  19   1  15       37.39       28.46      7.35 o
 -20   2  15        1.50        6.09     10.09 o
 -18   2  15       91.87      100.62     15.91 o
 -16   2  15       23.87       11.24      6.51 o
 -14   2  15       34.18       45.05      8.45 o
 -12   2  15        7.17        0.75      5.15 o
 -10   2  15       42.87       46.17      6.50 o
  -8   2  15       47.41       32.17      5.88 o
  -6   2  15       20.40       18.60      4.23 o
  -4   2  15      500.95      599.89     11.78 o
  -2   2  15       10.20        4.69      3.35 o
   0   2  15      114.73      118.41      4.73 o
   2   2  15      390.79      405.15      8.23 o
   4   2  15       87.85       84.67      4.20 o
   6   2  15      140.35      132.50      5.44 o
   8   2  15        9.08        2.66      3.87 o
  10   2  15      229.21      199.50     19.03 o
  12   2  15       27.01       34.83      5.81 o
  14   2  15      323.85      315.92     15.55 o
  16   2  15       19.41       25.31      7.95 o
  18   2  15        0.00       -1.27      7.20 o
 -19   3  15       82.79       94.09     13.41 o
 -17   3  15       40.18       19.67      8.33 o
 -15   3  15       27.25       28.45      8.50 o
 -13   3  15       22.57        7.94      6.69 o
 -11   3  15      167.05      177.59     13.42 o
  -9   3  15     2355.23     2310.35     41.66 o
  -7   3  15      770.37      750.80     16.75 o
  -5   3  15      476.04      461.01     12.02 o
  -3   3  15      256.80      247.10     11.29 o
  -1   3  15      432.30      440.53     10.94 o
   1   3  15      735.16      746.69     14.59 o
   3   3  15       61.18       47.75      4.95 o
   5   3  15       21.31       18.94      5.24 o
   7   3  15      349.19      300.20     10.72 o
   9   3  15     1641.37     1589.87     28.84 o
  11   3  15      831.39      797.42     32.96 o
  13   3  15       71.66       49.20      7.17 o
  15   3  15       16.33        4.13      6.28 o
  17   3  15       19.94        5.62      8.91 o
 -16   4  15      421.45      483.31     19.32 o
 -14   4  15      467.13      496.74     18.85 o
 -12   4  15       18.47       18.26      7.57 o
 -10   4  15       43.93       30.83      6.66 o
  -8   4  15      491.48      517.08     15.03 o
  -6   4  15      233.39      224.16      9.20 o
  -4   4  15        4.09       -4.07      5.25 o
  -2   4  15        0.35       -0.01      5.10 o
   0   4  15       15.28       18.07      5.76 o
   2   4  15       82.37      103.37      7.16 o
   4   4  15      214.61      200.11     13.72 o
   6   4  15       58.81       65.65      6.23 o
   8   4  15        7.18        7.83      5.27 o
  10   4  15      165.71      163.35     16.55 o
  12   4  15      187.90      187.00     49.64 o
  14   4  15        0.32       -7.21      6.83 o
 -13   5  15        5.80        5.75      6.64 o
 -11   5  15        2.23        2.20      6.46 o
  -9   5  15       97.05      108.08      8.61 o
  -7   5  15       70.09       60.54      8.45 o
  -5   5  15       34.28       26.23      6.91 o
  -3   5  15       10.10       12.53      6.14 o
  -1   5  15      118.78      134.09      9.04 o
   1   5  15      383.74      419.56     16.47 o
   3   5  15       68.77       43.35      8.72 o
   5   5  15        6.43        3.16      6.45 o
   7   5  15       53.05       48.10      6.27 o
   9   5  15       35.30       34.02      6.33 o
  11   5  15       22.07       17.69      8.27 o
  -8   6  15       21.56       29.10      7.68 o
  -6   6  15       20.57       19.55      6.91 o
  -4   6  15      108.45      129.08      9.69 o
  -2   6  15       47.30       48.71      7.48 o
   0   6  15        0.99        9.45      5.78 o
   2   6  15        5.30        2.56      5.16 o
   4   6  15       60.66       57.18     12.62 o
   6   6  15        0.05       -4.94      5.42 o
 -20   0  16       26.51       -8.91     11.45 o
 -18   0  16      103.69       59.82     15.27 o
 -16   0  16      548.96      589.98     22.94 o
 -14   0  16     1214.31     1096.39     66.87 o
 -12   0  16       71.52       69.38     12.22 o
 -10   0  16       54.66       49.86      7.30 o
  -8   0  16     5797.26     6170.98    128.54 o
  -6   0  16     3800.48     3519.89     56.13 o
  -4   0  16      735.30      685.04     30.33 o
  -2   0  16       56.35       53.71      6.45 o
   0   0  16       76.71       65.30      6.45 o
   2   0  16      586.41      565.70     15.24 o
   4   0  16     1443.21     1535.55     44.71 o
   6   0  16     1953.29     1745.90     42.36 o
   8   0  16      217.45      259.69     14.40 o
  10   0  16     1201.66     1033.06     31.21 o
  12   0  16      276.88      295.98     15.30 o
  14   0  16      486.50      481.16     20.24 o
  16   0  16       23.30       38.67      9.00 o
  18   0  16        3.14        9.81      7.61 o
 -19   1  16       19.57       31.94      9.27 o
 -17   1  16        0.18       -5.20      6.81 o
 -15   1  16       11.48       10.31      6.30 o
 -13   1  16        8.82       -1.06      4.04 o
 -11   1  16      215.17      224.44      7.89 o
  -9   1  16      827.17      878.71     15.25 o
  -7   1  16      719.03      635.19     13.87 o
  -5   1  16       14.41       20.65      4.22 o
  -3   1  16       52.90       68.71      4.84 o
  -1   1  16        3.35       -0.85      2.96 o
   1   1  16       19.42       20.24      3.52 o
   3   1  16        4.35        8.56      3.49 o
   5   1  16       14.10       25.77      4.35 o
   7   1  16       62.25       63.12      6.19 o
   9   1  16     1224.45     1187.02     23.07 o
  11   1  16     1614.13     1642.38     32.18 o
  13   1  16      107.87      117.33      7.78 o
  15   1  16       14.77       14.02      7.35 o
  17   1  16        1.00       -6.63      6.25 o
  19   1  16        1.44        4.89      6.02 o
 -18   2  16        0.42       11.84     10.09 o
 -16   2  16       16.50       -0.92      8.02 o
 -14   2  16        9.75       -3.05      5.72 o
 -12   2  16       15.11       -5.93      5.11 o
 -10   2  16       57.91       51.24      6.78 o
  -8   2  16      885.27      894.37     19.11 o
  -6   2  16       18.54       21.25      4.79 o
  -4   2  16      844.83      726.06     13.44 o
  -2   2  16      176.67      200.25      7.13 o
   0   2  16        0.24        6.87      4.69 o
   2   2  16        0.38       -4.20      3.64 o
   4   2  16       48.82       53.96      4.12 o
   6   2  16       53.20       45.63      4.85 o
   8   2  16      331.25      319.80     10.64 o
  10   2  16      775.95      737.39     18.80 o
  12   2  16       10.25       15.43      5.03 o
  14   2  16      114.09      111.08      9.17 o
  16   2  16       85.67       91.46     14.00 o
  18   2  16       12.84        5.94      6.61 o
 -17   3  16       61.50       58.77     10.24 o
 -15   3  16      145.74      166.61     11.99 o
 -13   3  16        0.44        1.66      6.81 o
 -11   3  16        2.42        0.35      6.53 o
  -9   3  16        5.27        8.35      6.61 o
  -7   3  16      752.94      687.66     18.23 o
  -5   3  16      677.82      660.35     15.43 o
  -3   3  16      200.07      168.44      7.65 o
  -1   3  16      121.55      120.76      6.59 o
   1   3  16       68.18       49.43      6.32 o
   3   3  16       44.27       38.20      5.07 o
   5   3  16        5.10       -3.85      4.04 o
   7   3  16      155.56      136.04      9.88 o
   9   3  16      104.07      109.29      8.70 o
  11   3  16       29.41       26.22      6.47 o
  13   3  16       16.68       18.48      6.81 o
  15   3  16       38.40       33.74      7.17 o
  17   3  16       21.84        2.47      9.55 o
 -16   4  16       84.91      122.30     13.23 o
 -14   4  16      238.06      237.04     18.37 o
 -12   4  16       80.00       71.14     10.83 o
 -10   4  16       15.13       18.52      7.27 o
  -8   4  16      315.10      314.72     12.38 o
  -6   4  16      183.50      182.02      9.18 o
  -4   4  16       14.77       14.22      6.10 o
  -2   4  16       97.29       81.65      7.62 o
   0   4  16     1292.66     1264.82     26.60 o
   2   4  16      162.91      152.51     11.76 o
   4   4  16       25.81       31.44      6.08 o
   6   4  16       42.27       47.93      6.35 o
   8   4  16       59.28       64.81      9.28 o
  10   4  16        9.41       -2.97      6.83 o
  12   4  16       30.96        3.75      7.84 o
  14   4  16       48.79       57.88     12.73 o
 -13   5  16        6.69       -6.56      7.55 o
 -11   5  16        3.35        3.86      6.20 o
  -9   5  16       52.76       71.53      8.63 o
  -7   5  16       31.51       35.47      7.68 o
  -5   5  16       22.94       22.97      7.00 o
  -3   5  16       31.51       32.98      7.48 o
  -1   5  16       31.52       41.25      7.32 o
   1   5  16      130.62      120.93     22.20 o
   3   5  16      287.35      297.96     22.91 o
   5   5  16       19.01       26.69      7.49 o
   7   5  16        4.40        4.25      5.98 o
   9   5  16       20.93        8.30      6.09 o
  11   5  16        1.44       11.64     15.91 o
  -6   6  16        0.57        2.04      6.91 o
  -4   6  16        3.45       -5.05      5.89 o
  -2   6  16        2.53        2.15      6.47 o
   0   6  16       16.72       29.06      7.26 o
   2   6  16      136.94      169.25     28.81 o
   4   6  16       36.61       22.10      6.15 o
 -19   1  17       47.80       58.34     14.64 o
 -17   1  17      409.49      373.60     15.73 o
 -15   1  17      219.48      230.15     16.35 o
 -13   1  17       38.72       24.43      5.08 o
 -11   1  17       41.71       42.60      5.15 o
  -9   1  17      433.43      400.31     14.77 o
  -7   1  17     2883.30     2763.30     42.86 o
  -5   1  17      933.05      973.42     16.20 o
  -3   1  17        0.00        1.97      3.79 o
  -1   1  17       21.01       11.50      4.27 o
   1   1  17      378.34      372.75      9.04 o
   3   1  17      697.93      666.77     12.04 o
   5   1  17      258.40      286.56      9.64 o
   7   1  17      113.22       92.53      7.00 o
   9   1  17      476.40      481.10     13.52 o
  11   1  17      951.87      982.96     20.82 o
  13   1  17       17.84       11.42      5.55 o
  15   1  17        7.48       14.59      5.87 o
  17   1  17        0.00        8.81      6.02 o
 -18   2  17        2.50        0.72     10.09 o
 -16   2  17        8.55       14.11     10.69 o
 -14   2  17       13.47        4.40      7.16 o
 -12   2  17       65.81       47.36      8.31 o
 -10   2  17       97.69       97.66      7.80 o
  -8   2  17      853.11      863.86     18.93 o
  -6   2  17      329.01      287.54      9.35 o
  -4   2  17        5.06       12.83      4.57 o
  -2   2  17       53.70       52.02      4.96 o
   0   2  17      437.24      467.13     11.64 o
   2   2  17        0.58        4.41      3.66 o
   4   2  17        7.66        8.48      3.65 o
   6   2  17      424.58      396.08     10.94 o
   8   2  17      476.35      473.22     14.66 o
  10   2  17      847.96      812.83     20.56 o
  12   2  17       58.51       70.67      6.46 o
  14   2  17       16.65       19.18      6.27 o
  16   2  17       27.42       22.43      6.83 o
 -17   3  17       37.40       44.51      9.91 o
 -15   3  17       36.71       58.35     12.55 o
 -13   3  17       39.29       32.19      8.18 o
 -11   3  17        7.97       -1.22      6.53 o
  -9   3  17        1.65       17.64      6.53 o
  -7   3  17      843.83      829.83     20.44 o
  -5   3  17      454.92      432.29     14.17 o
  -3   3  17      308.81      310.71     15.29 o
  -1   3  17       38.49       34.73      5.08 o
   1   3  17      325.46      378.50     12.90 o
   3   3  17       88.17       91.73      6.16 o
   5   3  17       30.45       18.26      4.80 o
   7   3  17        1.80        0.35      5.60 o
   9   3  17       39.63       19.21      6.47 o
  11   3  17        0.64       -6.80      5.51 o
  13   3  17       59.21       45.10      7.57 o
  15   3  17        5.84        8.98      7.61 o
 -14   4  17       26.00       29.18      8.76 o
 -12   4  17       75.73      103.44     17.18 o
 -10   4  17       56.23       65.31      8.82 o
  -8   4  17       27.31       26.09      6.58 o
  -6   4  17       58.06       88.07     10.36 o
  -4   4  17      130.53      119.23      9.46 o
  -2   4  17       78.89       91.87      8.70 o
   0   4  17       62.76       55.81      7.94 o
   2   4  17      201.49      214.38     11.11 o
   4   4  17      156.48      170.58     10.02 o
   6   4  17       18.75       15.51      8.16 o
   8   4  17       85.55       97.54     13.39 o
  10   4  17       66.94       59.17      9.82 o
  12   4  17       27.03       23.96      8.98 o
 -11   5  17       41.47       44.06      8.27 o
  -9   5  17        2.25       -4.31      8.27 o
  -7   5  17        0.41        7.24      6.91 o
  -5   5  17       28.09       21.05      7.68 o
  -3   5  17      248.08      202.46     12.10 o
  -1   5  17       55.26       53.35     10.77 o
   1   5  17      149.77      122.99     17.21 o
   3   5  17      346.97      361.29     43.28 o
   5   5  17       39.77       34.70      6.82 o
   7   5  17       92.15       78.65     14.34 o
   9   5  17       58.07       67.79      8.67 o
  -4   6  17       37.79       33.53     11.90 o
  -2   6  17       12.23       15.90      7.07 o
   0   6  17        0.47        3.55      6.28 o
   2   6  17        0.00       -0.20      6.47 o
 -18   0  18        1.28        6.36     11.45 o
 -16   0  18        9.31       11.82      9.16 o
 -14   0  18        3.17        1.68     11.01 o
 -12   0  18        2.49        2.12     10.36 o
 -10   0  18       97.40      131.56     14.35 o
  -8   0  18      727.88      587.04     25.38 o
  -6   0  18      580.82      640.34     20.85 o
  -4   0  18       35.36       46.72      8.45 o
  -2   0  18      765.58      776.36     22.32 o
   0   0  18       66.75       61.96      7.86 o
   2   0  18        5.96        7.00      5.62 o
   4   0  18       25.02       39.12      7.37 o
   6   0  18       25.28       36.65      8.10 o
   8   0  18      767.56      732.70     24.75 o
  10   0  18     1561.32     1609.31     42.34 o
  12   0  18      229.23      231.67     14.83 o
  14   0  18       95.83      119.33     22.91 o
  16   0  18       32.10       14.32     15.91 o
 -19   1  18       11.16       20.36     17.82 o
 -17   1  18       16.09       21.52      9.42 o
 -15   1  18       83.09       81.20      9.92 o
 -13   1  18       17.65        8.45      5.81 o
 -11   1  18        0.55       -1.59      4.06 o
  -9   1  18       35.62       37.08      5.63 o
  -7   1  18      832.22      840.50     17.02 o
  -5   1  18      658.42      666.19     13.38 o
  -3   1  18        0.25        2.06      4.23 o
  -1   1  18        0.59        0.58      3.90 o
   1   1  18        5.78        0.29      4.22 o
   3   1  18       10.76       27.39      4.60 o
   5   1  18      147.31      147.19      8.56 o
   7   1  18       27.32       18.07      5.88 o
   9   1  18      234.32      242.66     10.12 o
  11   1  18        3.84        2.33      4.91 o
  13   1  18       41.99       60.90      6.78 o
  15   1  18        4.38        0.24      5.16 o
  17   1  18        3.72        1.66      5.55 o
 -18   2  18       21.24        1.27     10.36 o
 -16   2  18       40.10       67.42     12.50 o
 -14   2  18        2.69        0.07     10.18 o
 -12   2  18      116.44      105.10     11.53 o
 -10   2  18       11.41       21.12      6.67 o
  -8   2  18       89.05      126.26      9.18 o
  -6   2  18     1181.53     1160.36     21.84 o
  -4   2  18       76.52       83.96      6.69 o
  -2   2  18       68.75       55.09      5.60 o
   0   2  18      228.45      190.14     10.41 o
   2   2  18       41.67       69.37      5.73 o
   4   2  18      178.19      193.95      7.83 o
   6   2  18        0.53       -0.08      5.72 o
   8   2  18       90.31       61.86      5.87 o
  10   2  18       29.11       26.31      7.16 o
  12   2  18      158.60      145.77      9.50 o
  14   2  18        0.01        1.93      5.52 o
  16   2  18        6.13        5.91      6.27 o
 -15   3  18       27.90       41.44      9.24 o
 -13   3  18        0.05        7.64      7.57 o
 -11   3  18        0.53       10.50      9.07 o
  -9   3  18      107.71       93.60      9.76 o
  -7   3  18      430.31      478.53     16.84 o
  -5   3  18      163.85      139.35      8.95 o
  -3   3  18       18.59       15.97      7.52 o
  -1   3  18       33.42       27.83      5.48 o
   1   3  18        2.09       19.31      4.41 o
   3   3  18        4.01        5.39      4.59 o
   5   3  18      189.54      167.69     10.85 o
   7   3  18      187.00      162.00      9.96 o
   9   3  18       22.25       36.27      7.00 o
  11   3  18        0.24        7.94      6.14 o
  13   3  18       90.21       65.74      8.33 o
  15   3  18        0.73       -5.17      7.03 o
 -14   4  18       53.85       71.53     10.14 o
 -12   4  18       32.96       23.20      8.31 o
 -10   4  18       52.51       44.45      8.31 o
  -8   4  18        2.20        3.70      6.53 o
  -6   4  18      400.52      397.98     17.27 o
  -4   4  18      183.49      167.49      9.15 o
  -2   4  18       30.96       27.60      7.27 o
   0   4  18       44.94       36.03      7.68 o
   2   4  18      806.56      877.64     23.32 o
   4   4  18      252.58      272.56     13.23 o
   6   4  18       77.06       82.73      8.70 o
   8   4  18       11.02        7.00      7.84 o
  10   4  18       32.93       33.04     12.73 o
  12   4  18        6.80        1.81     16.55 o
  -9   5  18       34.75       30.81      7.52 o
  -7   5  18       83.45       94.58      9.83 o
  -5   5  18        4.19        5.51      7.17 o
  -3   5  18        3.74        9.78      7.00 o
  -1   5  18      143.61      133.54     12.93 o
   1   5  18     1197.54     1288.74     30.86 o
   3   5  18      312.57      338.67     34.37 o
   5   5  18        1.31       14.33      6.68 o
   7   5  18       38.29       40.92      8.26 o
 -17   1  19       83.99       94.19     20.36 o
 -15   1  19       57.56       68.73     17.82 o
 -13   1  19      117.03       88.35     14.67 o
 -11   1  19       15.56       23.83     10.02 o
  -9   1  19      138.17      114.33      8.46 o
  -7   1  19      209.51      171.50     11.55 o
  -5   1  19     1027.77     1103.39     22.28 o
  -3   1  19       38.98       28.74      5.19 o
  -1   1  19      170.73      166.39      8.69 o
   1   1  19       66.98       60.75      5.74 o
   3   1  19      658.65      580.45     15.35 o
   5   1  19        3.96       13.56      4.58 o
   7   1  19       21.43       11.80      5.16 o
   9   1  19       25.91       30.70      7.53 o
  11   1  19        1.25       -2.00      5.23 o
  13   1  19        0.00        0.65      5.03 o
  15   1  19        0.03        1.97      5.55 o
 -16   2  19      116.12      122.69     14.83 o
 -14   2  19       51.94       58.58      9.91 o
 -12   2  19      106.76      119.71     11.02 o
 -10   2  19      215.28      200.05     12.35 o
  -8   2  19      180.83      207.05     10.81 o
  -6   2  19      258.55      219.79      9.41 o
  -4   2  19      124.45      132.27      7.58 o
  -2   2  19      182.79      132.34      7.19 o
   0   2  19      227.34      247.72      8.94 o
   2   2  19     1171.31     1229.01     23.24 o
   4   2  19      159.03      180.63      8.31 o
   6   2  19      211.47      202.76      9.53 o
   8   2  19        8.48       11.50      5.79 o
  10   2  19        9.65        4.84      5.79 o
  12   2  19        8.92       17.00      6.53 o
  14   2  19       19.42       12.09      6.27 o
 -15   3  19        0.01       -1.95     10.34 o
 -13   3  19        6.83       12.70      8.02 o
 -11   3  19        0.09       -4.49      6.53 o
  -9   3  19      364.56      335.88     14.93 o
  -7   3  19      472.52      500.30     17.14 o
  -5   3  19       10.09        4.51      6.46 o
  -3   3  19       63.20       83.76      8.08 o
  -1   3  19       57.95       51.08      7.46 o
   1   3  19      409.16      412.01     14.12 o
   3   3  19      385.18      379.85     13.28 o
   5   3  19       25.51       34.85     11.89 o
   7   3  19        4.50       10.02      6.51 o
   9   3  19        2.23       11.02      6.21 o
  11   3  19      152.13      145.48     12.09 o
  13   3  19       85.06      105.76     11.22 o
 -12   4  19        8.35       11.97      8.02 o
 -10   4  19       17.94       17.59      7.75 o
  -8   4  19       44.89       48.01      8.31 o
  -6   4  19       28.27       18.97      9.87 o
  -4   4  19       11.47       13.31      5.92 o
  -2   4  19       22.97       25.56     11.37 o
   0   4  19        0.18        7.86      6.81 o
   2   4  19      168.05      176.48     11.20 o
   4   4  19        4.06        5.42      6.81 o
   6   4  19       13.92        7.44      8.91 o
   8   4  19       19.10       10.06      8.67 o
  10   4  19       13.79       26.27      8.84 o
  -7   5  19        3.97        7.95      7.68 o
  -5   5  19        8.98        5.09      6.68 o
  -3   5  19       70.39       70.37      9.46 o
  -1   5  19      200.36      216.83     12.86 o
   1   5  19       10.13       18.72      9.51 o
   3   5  19        1.72        4.21      7.17 o
   5   5  19       36.13       17.87      7.65 o
 -16   0  20        0.93      -11.20      8.47 o
 -14   0  20      264.58      262.46     16.63 o
 -12   0  20      370.30      364.72     32.46 o
 -10   0  20      542.58      541.75     25.90 o
  -8   0  20     1813.27     1810.52     54.79 o
  -6   0  20     2186.03     2075.99     55.68 o
  -4   0  20       50.30       41.40      8.14 o
  -2   0  20       33.47       35.65      8.03 o
   0   0  20       52.23       46.75      8.14 o
   2   0  20       15.00        7.88      6.91 o
   4   0  20        0.01       -8.09      6.05 o
   6   0  20      404.89      365.30     15.50 o
   8   0  20       21.55       10.03     13.36 o
  10   0  20        0.60       -7.19      7.61 o
  12   0  20       27.44       47.39     15.91 o
  14   0  20       34.95       57.97     10.80 o
 -17   1  20        0.28      -11.45     16.55 o
 -15   1  20        4.18       14.00     15.27 o
 -13   1  20       51.81       53.23     13.76 o
 -11   1  20       19.61       22.41      7.31 o
  -9   1  20      205.07      225.57     10.81 o
  -7   1  20      806.85      796.44     25.41 o
  -5   1  20      173.42      191.71     10.67 o
  -3   1  20       11.34        5.27      4.67 o
  -1   1  20        4.27       -1.16      3.93 o
   1   1  20        3.29        4.70      4.55 o
   3   1  20       12.58       20.34      5.14 o
   5   1  20       24.63       40.77      5.31 o
   7   1  20      182.96      204.81      8.76 o
   9   1  20       95.00      108.54      8.06 o
  11   1  20      351.82      365.72     15.88 o
  13   1  20      165.98      187.89     10.01 o
  15   1  20       21.04       22.79      6.51 o
 -16   2  20       15.80       33.09     19.09 o
 -14   2  20       17.73       19.41      7.91 o
 -12   2  20        5.14       17.37      7.75 o
 -10   2  20       94.26       82.76      9.55 o
  -8   2  20      109.30      124.07     10.29 o
  -6   2  20        0.34        7.59      5.26 o
  -4   2  20      196.86      172.53      9.44 o
  -2   2  20        0.00        5.79      5.62 o
   0   2  20        3.77        2.06      5.34 o
   2   2  20      259.75      208.90     10.15 o
   4   2  20       88.95       83.43      7.44 o
   6   2  20      119.71      121.89      8.82 o
   8   2  20       10.26       25.30     12.26 o
  10   2  20       20.96       16.15      6.53 o
  12   2  20        5.17        7.84      6.34 o
  14   2  20        0.61       -7.83      6.10 o
 -13   3  20       33.08       27.18      8.18 o
 -11   3  20       54.76       62.30      9.24 o
  -9   3  20      148.52      139.66     10.52 o
  -7   3  20        0.17       -2.55      6.61 o
  -5   3  20      162.58      172.75     10.76 o
  -3   3  20      152.59      111.33      9.04 o
  -1   3  20        0.89       -0.98      5.93 o
   1   3  20       13.35       13.56      7.30 o
   3   3  20        3.43        5.73      7.20 o
   5   3  20       26.69       35.90      8.51 o
   7   3  20       97.92      100.72     29.91 o
   9   3  20        5.76       -0.22      7.61 o
  11   3  20       58.78       41.02      9.00 o
 -10   4  20        5.71        5.86      7.68 o
  -8   4  20       11.50       18.89      9.35 o
  -6   4  20        7.48       12.73      6.83 o
  -4   4  20       11.40        6.36      6.61 o
  -2   4  20        8.51        3.77      6.91 o
   0   4  20      585.61      552.53     39.60 o
   2   4  20      335.22      364.43     15.92 o
   4   4  20        6.12        9.76      8.67 o
   6   4  20        0.53       -1.53     11.45 o
   8   4  20       42.51       34.24      9.82 o
  -5   5  20        2.12        6.07      7.46 o
  -3   5  20       18.43       14.41      7.78 o
  -1   5  20       10.67       15.94      8.03 o
   1   5  20        6.91       12.54     10.46 o
   3   5  20      325.42      355.08     35.43 o
 -15   1  21        2.85       -6.36     15.27 o
 -13   1  21        0.02        3.82     15.27 o
 -11   1  21        0.29       -1.99      6.91 o
  -9   1  21       10.38        7.26      9.45 o
  -7   1  21       26.82       30.68      6.86 o
  -5   1  21      126.83      119.66      8.37 o
  -3   1  21       29.89       22.29      6.20 o
  -1   1  21       21.40       13.84      4.48 o
   1   1  21       10.86       23.06      5.19 o
   3   1  21       72.70       98.42      7.05 o
   5   1  21       16.25       19.16      5.35 o
   7   1  21      280.34      243.97      9.86 o
   9   1  21       88.98      128.87     13.96 o
  11   1  21      104.62      132.35      8.99 o
  13   1  21       12.19       11.03      6.25 o
 -14   2  21      180.23      222.75     26.73 o
 -12   2  21       27.50       44.76     15.91 o
 -10   2  21       38.44       27.06     22.27 o
  -8   2  21      248.59      242.27     16.20 o
  -6   2  21      247.38      270.44     12.97 o
  -4   2  21        0.34       -4.11      6.10 o
  -2   2  21       15.89       17.82      6.61 o
   0   2  21      249.98      261.92     15.97 o
   2   2  21        1.46       -6.49      5.79 o
   4   2  21      250.99      274.36     12.68 o
   6   2  21       10.96       21.24      6.83 o
   8   2  21        1.21        2.01      6.10 o
  10   2  21       67.17       45.22      7.81 o
  12   2  21       15.91       11.94      7.68 o
 -13   3  21      103.96      100.63     11.45 o
 -11   3  21       62.09       85.85     10.02 o
  -9   3  21        0.07      -11.32      9.63 o
  -7   3  21        2.70       -5.94      6.61 o
  -5   3  21       98.52       70.27      8.82 o
  -3   3  21       20.36       31.60      7.15 o
  -1   3  21      132.42      143.07     18.46 o
   1   3  21        5.19        3.82      7.20 o
   3   3  21      100.56      104.51     10.80 o
   5   3  21      104.62      114.55     10.80 o
   7   3  21        8.29       17.39      9.55 o
   9   3  21       45.51       38.20     16.55 o
  11   3  21       97.70      105.06     30.55 o
  -8   4  21        8.47       17.82      7.49 o
  -6   4  21        0.09        1.88      6.53 o
  -4   4  21        0.16       -8.40      5.60 o
  -2   4  21        2.46       -4.49     11.45 o
   0   4  21      163.75      197.20     12.81 o
   2   4  21        1.34      -11.54      7.70 o
   4   4  21       88.34      124.77     13.41 o
   6   4  21        3.08       18.87      9.64 o
 -14   0  22       49.43       55.76     11.01 o
 -12   0  22       99.73      146.08     16.55 o
 -10   0  22       11.23        2.79     11.29 o
  -8   0  22      313.85      283.73     38.83 o
  -6   0  22      296.92      345.32     16.38 o
  -4   0  22        0.00        1.33      9.29 o
  -2   0  22        7.01        0.40      7.07 o
   0   0  22      139.83      170.79     11.81 o
   2   0  22       17.37       14.59      7.46 o
   4   0  22      331.13      301.72     27.61 o
   6   0  22      258.38      286.41     14.61 o
   8   0  22        0.06        3.51     10.43 o
  10   0  22      593.50      598.74     48.38 o
  12   0  22      596.66      640.69     25.16 o
 -13   1  22       24.50       39.46     16.55 o
 -11   1  22        1.73        2.67     10.82 o
  -9   1  22       10.32      -10.37      6.91 o
  -7   1  22       90.72       95.14      9.78 o
  -5   1  22      337.47      363.99     19.66 o
  -3   1  22       96.93      105.17     14.70 o
  -1   1  22       89.95      106.76      8.57 o
   1   1  22      247.82      261.09     10.56 o
   3   1  22      160.90      170.43     11.85 o
   5   1  22       10.89       12.40      5.77 o
   7   1  22        5.95       13.07      5.81 o
   9   1  22       30.28       21.98      6.32 o
  11   1  22        7.45       10.92      6.02 o
 -12   2  22       65.77       72.67     12.13 o
 -10   2  22       72.65       71.28     12.13 o
  -8   2  22       58.47       82.63     12.09 o
  -6   2  22        0.00        5.69      8.51 o
  -4   2  22       39.27       54.27     10.39 o
  -2   2  22       11.76        7.07      6.83 o
   0   2  22      583.42      567.75     22.78 o
   2   2  22      241.17      234.01     14.65 o
   4   2  22       60.44       48.03      7.57 o
   6   2  22      127.19      115.64      9.29 o
   8   2  22        1.52        0.98      6.10 o
  10   2  22        4.01        3.09      6.27 o
 -11   3  22        1.74        0.70      7.44 o
  -9   3  22       64.84       94.39     12.65 o
  -7   3  22       20.39       18.78      8.03 o
  -5   3  22        4.90       -3.82      8.10 o
  -3   3  22       10.62       16.34      8.51 o
  -1   3  22       22.17       29.27      9.00 o
   1   3  22      120.90      150.34     12.60 o
   3   3  22       77.71       93.63     10.32 o
   5   3  22       10.64       19.63      8.51 o
   7   3  22       18.78        2.55     16.55 o
   9   3  22      171.07      180.49     13.50 o
  -6   4  22       19.68        8.38      7.44 o
  -4   4  22        5.94       11.49      7.57 o
  -2   4  22        1.79       11.86      8.51 o
   0   4  22        0.11        1.27     10.18 o
   2   4  22      119.20      105.65     16.55 o
   4   4  22      100.83      129.83     16.55 o
 -13   1  23        8.26        2.55     16.55 o
 -11   1  23        5.57       -1.00     22.91 o
  -9   1  23        1.03       -2.12      7.35 o
  -7   1  23       11.06       28.00      8.31 o
  -5   1  23        3.48        4.90      7.27 o
  -3   1  23        4.48        3.64      6.83 o
  -1   1  23       10.18       16.68      6.83 o
   1   1  23       73.64       36.46      7.57 o
   3   1  23      155.36      112.31     11.48 o
   5   1  23        4.08       -0.62      5.55 o
   7   1  23       19.69       25.76      7.44 o
   9   1  23       70.42       75.83      8.06 o
  11   1  23       26.22       25.21      6.66 o
 -10   2  23        7.75       -0.97      9.42 o
  -8   2  23        4.41        6.36     14.00 o
  -6   2  23        4.59       -3.68      9.55 o
  -4   2  23        9.87       11.81      7.57 o
  -2   2  23        5.37       -0.65      6.53 o
   0   2  23        0.08       -3.39      6.80 o
   2   2  23      197.20      190.94     11.45 o
   4   2  23      136.51      132.09     10.02 o
   6   2  23       34.23       24.61      7.35 o
   8   2  23        0.05       -6.26      6.62 o
  -9   3  23        0.06        0.23     11.45 o
  -7   3  23       63.88       49.66     11.70 o
  -5   3  23       54.88       57.50     10.80 o
  -3   3  23        4.26       -0.64      8.10 o
  -1   3  23       11.39       19.09      9.00 o
   1   3  23        3.63        0.64      8.10 o
   3   3  23       26.48       18.15      8.51 o
   5   3  23        0.03       -3.82     10.18 o
   7   3  23        0.73       -4.79      7.61 o
 -10   0  24      108.11       89.10     19.09 o
  -8   0  24       14.73       16.55     15.27 o
  -6   0  24      486.17      408.67     29.28 o
  -4   0  24      634.97      722.95     32.77 o
  -2   0  24        2.88       14.95      8.31 o
   0   0  24       65.83       67.07     10.18 o
   2   0  24       15.30       13.71      7.86 o
   4   0  24       63.79       83.10     10.27 o
   6   0  24       86.08      125.79     21.64 o
   8   0  24      296.08      297.10     18.44 o
 -11   1  24       19.59       14.00     16.55 o
  -9   1  24        1.76       -8.42      9.42 o
  -7   1  24       78.30       75.67     10.02 o
  -5   1  24       25.96       30.00      8.31 o
  -3   1  24        0.85       -3.42      6.83 o
  -1   1  24       32.79       23.85      7.81 o
   1   1  24       46.66       42.86      7.81 o
   3   1  24        0.09       -9.51      6.34 o
   5   1  24       12.58        3.14      7.08 o
   7   1  24        0.02       -9.92      6.61 o
   9   1  24        3.90        8.59      7.08 o
  -8   2  24        4.82        2.78     11.45 o
  -6   2  24        2.65       -9.04      8.51 o
  -4   2  24       22.68       27.86      8.31 o
  -2   2  24        0.10       -9.51      6.34 o
   0   2  24        0.16       -2.22      8.78 o
   2   2  24       21.66       14.00      7.35 o
   4   2  24        2.56       -5.65      6.73 o
   6   2  24        7.32        2.94      6.83 o
  -5   3  24      148.73      182.52     15.73 o
  -3   3  24       21.36       21.88      9.42 o
  -1   3  24        2.36        7.95     15.91 o
   1   3  24       13.97       28.24      9.42 o
   3   3  24       12.22       12.73     12.73 o
  -7   1  25      229.00      279.50     14.89 o
  -5   1  25        4.92        9.03      7.81 o
  -3   1  25       73.37       66.76      9.55 o
  -1   1  25        8.37        6.81      7.91 o
   1   1  25        5.56        1.67      6.83 o
   3   1  25        0.58       -0.79      6.83 o
   5   1  25        4.67       13.52      7.57 o
  -6   2  25       32.44       25.46     10.80 o
  -4   2  25       28.32       -2.06      9.42 o
  -2   2  25        8.00        3.21      7.27 o
   0   2  25       76.25       78.59     14.62 o
   2   2  25       58.58       87.34      9.78 o
   4   2  25        4.66       -2.65      6.53 o
  -6   0  26      580.65      651.86     38.19 o
  -4   0  26       29.29       21.64     15.27 o
  -2   0  26       51.74       35.64     15.27 o
   0   0  26        0.93        2.61      8.51 o
   2   0  26        7.33       -3.28      8.51 o
  -5   1  26       19.89       10.18      8.08 o
  -3   1  26        0.30        5.42      7.81 o
  -1   1  26       12.36        3.54      7.57 o
   1   1  26        2.43       -5.49      6.53 o
 
